# Supplementary material for: Elucidating the mechano-molecular dynamics of TRAP activity using CRISPR/Cas9 mediated fluorescent reporter mice
Source: Heliyon. 2024 Jun 13;10(12):e32949. doi: 10.1016/j.heliyon.2024.e32949 (PMC11252717; doi:10.1016/j.heliyon.2024.e32949)
Supplement: Multimedia component 2 [file mmc2.xlsx]

## Sheet: Sheet 1
ENSEMBL ID	B ase mean	log2 fold change	lfcSE	Stat	p-value	p-adjusted	Gene Name	Gene ID	Gene Biotype
ENSMUSG00000046229	992.02	2.42139	0.159983	15.1353	9.47116e-52	2.75137e-48	Scand1	19018	protein_coding
ENSMUSG00000095742	915.012	1.62202	0.153839	10.5436	5.43692e-26	7.89713e-23			protein_coding
ENSMUSG00000059824	625.479	1.28146	0.193607	6.61887	3.61944e-11	1.61761e-08	Dbp	13170	protein_coding
ENSMUSG00000070003	1344.2	0.990094	0.140898	7.02703	2.10983e-12	1.22581e-09	Ssbp4	76900	protein_coding
ENSMUSG00000091055	1510.21	0.987723	0.129676	7.61688	2.59877e-14	2.15698e-11	Siglec15	620235	protein_coding
ENSMUSG00000012428	8478.94	0.952982	0.260906	3.65258	0.000259616	0.01101	Steap4	117167	protein_coding
ENSMUSG00000060032	594.672	0.921432	0.200132	4.60413	4.14203e-06	0.000359182	H2aj	232440	protein_coding
ENSMUSG00000071076	2010.22	0.896181	0.111584	8.03146	9.63234e-16	9.32731e-13	Jund	16478	protein_coding
ENSMUSG00000095041	2275.38	0.857061	0.132146	6.48573	8.83012e-11	3.4202e-08			protein_coding
ENSMUSG00000051747	1083.8	0.831773	0.144918	5.73963	9.48842e-09	1.83759e-06	Ttn	22138	protein_coding
ENSMUSG00000002985	38932.7	0.818764	0.292048	2.80353	0.00505467	0.0793878	Apoe	11816	protein_coding
ENSMUSG00000007836	1829.05	0.805232	0.143269	5.62044	1.90475e-08	3.25488e-06	Hnrnpa0	77134	protein_coding
ENSMUSG00000045176	573.187	0.801549	0.190057	4.21741	2.47128e-05	0.00161328	Borcs6	71923	protein_coding
ENSMUSG00000003418	1584.23	0.726351	0.161499	4.49756	6.87378e-06	0.000525482	St8sia6	241230	protein_coding
ENSMUSG00000033467	1141.36	0.717736	0.135655	5.29089	1.21722e-07	1.72489e-05	Crlf2	57914	protein_coding
ENSMUSG00000039853	540.068	0.71396	0.216245	3.30162	0.000961275	0.0268421	Trim14	74735	protein_coding
ENSMUSG00000031807	1908.34	0.704565	0.117499	5.99637	2.01777e-09	5.09706e-07	Pgls	66171	protein_coding
ENSMUSG00000074622	1490.05	0.696587	0.133491	5.21824	1.80627e-07	2.49868e-05	Mafb	16658	protein_coding
ENSMUSG00000052837	3579.1	0.683699	0.0953482	7.17055	7.46983e-13	4.82219e-10	Junb	16477	protein_coding
ENSMUSG00000093803	713.936	0.672173	0.166555	4.03573	5.44317e-05	0.00310047	Ppp2r3d	19054	protein_coding
ENSMUSG00000015854	1743.34	0.658772	0.116849	5.63781	1.72226e-08	3.12698e-06	Cd5l	11801	protein_coding
ENSMUSG00000003346	1227.61	0.65694	0.143362	4.58238	4.59713e-06	0.000392785	Abhd17a	216169	protein_coding
ENSMUSG00000002393	672.563	0.646497	0.174567	3.70343	0.000212702	0.00974231	Nr2f6	13864	protein_coding
ENSMUSG00000055675	7392.36	0.640322	0.0785256	8.1543	3.512e-16	4.08094e-13	Kbtbd11	74901	protein_coding
ENSMUSG00000048779	1067.32	0.636202	0.176316	3.60831	0.000308197	0.0124349	P2ry6	233571	protein_coding
ENSMUSG00000002983	1368.03	0.631135	0.127469	4.95128	7.37275e-07	9.11398e-05	Relb	19698	protein_coding
ENSMUSG00000027347	970.194	0.615879	0.178072	3.4586	0.000542994	0.018891	Rasgrp1	19419	protein_coding
ENSMUSG00000023274	662.426	0.609618	0.201692	3.02252	0.00250681	0.0500501	Cd4	12504	protein_coding
ENSMUSG00000070462	1696.84	0.600943	0.147672	4.06944	4.71267e-05	0.00273806	Tlnrd1	80889	protein_coding
ENSMUSG00000049580	2169.42	0.598942	0.104276	5.74379	9.25807e-09	1.83759e-06	Tsku	244152	protein_coding
ENSMUSG00000044030	543.518	0.596505	0.19944	2.9909	0.00278156	0.0531608	Irf2bp1	272359	protein_coding
ENSMUSG00000029810	1297.21	0.592597	0.157532	3.76175	0.000168729	0.00797006	Tmem176b	65963	protein_coding
ENSMUSG00000063011	1783.93	0.588335	0.130279	4.51597	6.30267e-06	0.000488247	Msln	56047	protein_coding
ENSMUSG00000042178	680.057	0.587787	0.17346	3.3886	0.000702507	0.0218265	Armc5	233912	protein_coding
ENSMUSG00000011096	759.788	0.576421	0.165752	3.4776	0.000505923	0.0181445	Akt1s1	67605	protein_coding
ENSMUSG00000024610	1441.95	0.572988	0.134486	4.26059	2.03885e-05	0.00136158	Cd74	16149	protein_coding
ENSMUSG00000024164	2013.79	0.567474	0.110452	5.13773	2.7807e-07	3.75718e-05	C3	12266	protein_coding
ENSMUSG00000026437	7033.68	0.567449	0.0835627	6.7907	1.1159e-11	5.89396e-09	Cdk18	18557	protein_coding
ENSMUSG00000061518	3210.26	0.563045	0.0933959	6.02858	1.65406e-09	4.36822e-07	Cox5b	12859	protein_coding
ENSMUSG00000017740	620.869	0.562296	0.19942	2.81965	0.00480756	0.0773738	Slc12a5	57138	protein_coding
ENSMUSG00000024962	1277.35	0.558645	0.130076	4.29477	1.74872e-05	0.00120953	Vegfb	22340	protein_coding
ENSMUSG00000038967	724.954	0.557311	0.179147	3.11092	0.00186505	0.0401332	Pdk2	18604	protein_coding
ENSMUSG00000040857	725.392	0.556717	0.172945	3.21905	0.00128618	0.0315293	Erf	13875	protein_coding
ENSMUSG00000050628	650.883	0.556201	0.192219	2.89358	0.00380877	0.0664532	Ubald2	319370	protein_coding
ENSMUSG00000047180	1227.29	0.553296	0.169285	3.26842	0.0010815	0.0285574	Neurl3	214854	protein_coding
ENSMUSG00000052253	834.782	0.545144	0.158074	3.44866	0.000563376	0.0194106	Zfp622	52521	protein_coding
ENSMUSG00000047747	533.53	0.544949	0.19966	2.72939	0.00634519	0.0905788	Rnf150	330812	protein_coding
ENSMUSG00000022102	745.292	0.536675	0.16625	3.22813	0.00124602	0.0309376	Dok2	13449	protein_coding
ENSMUSG00000035885	5111.81	0.530716	0.0791608	6.70427	2.02413e-11	9.80016e-09	Cox8a	12868	protein_coding
ENSMUSG00000026814	650.49	0.530634	0.17473	3.03687	0.00239045	0.0480572	Eng	13805	protein_coding
ENSMUSG00000049191	1306.52	0.52826	0.135739	3.89174	9.95292e-05	0.00516491	Rtl5	331474	protein_coding
ENSMUSG00000020941	678.514	0.525878	0.174787	3.00868	0.00262383	0.0516761	Map3k14	53859	protein_coding
ENSMUSG00000037211	861.254	0.513053	0.175435	2.92447	0.00345047	0.0619749	Spry1	24063	protein_coding
ENSMUSG00000024737	1260.09	0.510642	0.138732	3.68077	0.000232532	0.0102349	Slc15a3	65221	protein_coding
ENSMUSG00000024940	4807.27	0.510517	0.0781667	6.53114	6.52724e-11	2.70881e-08	Ltbp3	16998	protein_coding
ENSMUSG00000002108	1022.19	0.509805	0.146196	3.48714	0.000488216	0.0178398	Nr1h3	22259	protein_coding
ENSMUSG00000025854	2977.47	0.508724	0.108525	4.68763	2.76385e-06	0.000272169	Fam20c	80752	protein_coding
ENSMUSG00000060601	1624.34	0.50725	0.116842	4.34132	1.41628e-05	0.000991394	Nr1h2	22260	protein_coding
ENSMUSG00000013858	1789.47	0.506724	0.138134	3.66835	0.000244117	0.0106641	Tmem259	216157	protein_coding
ENSMUSG00000000740	4497.57	0.506113	0.0817682	6.18961	6.03148e-10	1.84436e-07	Rpl13	270106	protein_coding
ENSMUSG00000027322	4775.73	0.504794	0.0789223	6.39609	1.59408e-10	5.448e-08	Siglec1	20612	protein_coding
ENSMUSG00000041203	880.639	0.503029	0.160043	3.14309	0.00167172	0.0378727	Trir	68544	protein_coding
ENSMUSG00000019261	979.136	0.4983	0.165902	3.00358	0.00266821	0.0518471	Map1s	270058	protein_coding
ENSMUSG00000028551	873.844	0.49677	0.158089	3.14235	0.00167598	0.0378727	Cdkn2c	12580	protein_coding
ENSMUSG00000048707	930.906	0.490256	0.150249	3.26297	0.00110252	0.0285574	Tprn	97031	protein_coding
ENSMUSG00000079020	664.289	0.488091	0.178525	2.73401	0.00625672	0.0904456	Slc45a4	106068	protein_coding
ENSMUSG00000059326	6048.66	0.479505	0.0748837	6.40333	1.52028e-10	5.448e-08	Csf2ra	12982	protein_coding
ENSMUSG00000033088	1161.34	0.479291	0.160372	2.98862	0.00280239	0.0533833	Triobp	110253	protein_coding
ENSMUSG00000055302	2190.99	0.479223	0.107129	4.47335	7.70046e-06	0.000581035	Mrfap1	67568	protein_coding
ENSMUSG00000031788	830.279	0.479108	0.15949	3.004	0.00266456	0.0518471	Kifc3	16582	protein_coding
ENSMUSG00000047153	903.939	0.476259	0.153852	3.09556	0.00196439	0.0418915	Khnyn	219094	protein_coding
ENSMUSG00000029478	2177	0.470003	0.123695	3.79968	0.000144882	0.00707364	Ncor2	20602	protein_coding
ENSMUSG00000036908	6673.13	0.464251	0.0849532	5.46479	4.63452e-08	6.90425e-06	Unc93b1	54445	protein_coding
ENSMUSG00000037221	753.878	0.462093	0.166522	2.77497	0.00552061	0.0844072	Mospd3	68929	protein_coding
ENSMUSG00000046792	685.722	0.45913	0.17077	2.68859	0.00717538	0.0974041	Zfp787	67109	protein_coding
ENSMUSG00000020709	857.828	0.458376	0.162938	2.8132	0.00490511	0.0782223	Adap2	216991	protein_coding
ENSMUSG00000036896	6885.95	0.458316	0.0976709	4.69246	2.69946e-06	0.000270411	C1qc	12262	protein_coding
ENSMUSG00000039041	1104.23	0.455806	0.169308	2.69216	0.00709903	0.0970479	Adrm1	56436	protein_coding
ENSMUSG00000056917	3666.31	0.455462	0.0893951	5.09493	3.48872e-07	4.6067e-05	Sipa1	20469	protein_coding
ENSMUSG00000043323	943.228	0.454575	0.159344	2.85279	0.00433379	0.0721471	Fbrsl1	381668	protein_coding
ENSMUSG00000019139	1196.54	0.454439	0.13445	3.37999	0.000724892	0.0224022	Isyna1	71780	protein_coding
ENSMUSG00000002603	4325.52	0.448411	0.0808659	5.54512	2.93753e-08	4.61272e-06	Tgfb1	21803	protein_coding
ENSMUSG00000020388	1058.83	0.448273	0.144048	3.11198	0.00185839	0.0401332	Pdlim4	30794	protein_coding
ENSMUSG00000060376	1515.31	0.447156	0.123147	3.63107	0.000282245	0.0117639	Bckdha	12039	protein_coding
ENSMUSG00000032725	1310.06	0.446615	0.136956	3.26101	0.00111016	0.0285574	Folr2	14276	protein_coding
ENSMUSG00000020868	1676.73	0.445069	0.154678	2.8774	0.00400966	0.068518	Xylt2	217119	protein_coding
ENSMUSG00000020167	990.355	0.438199	0.15378	2.84952	0.00437852	0.0724763	Tcf3	21423	protein_coding
ENSMUSG00000051495	3416.29	0.436967	0.096677	4.51987	6.18771e-06	0.000485819	Irf2bp2	270110	protein_coding
ENSMUSG00000025171	1229.66	0.435431	0.132831	3.27808	0.00104517	0.0278746	Ubtd1	226122	protein_coding
ENSMUSG00000003072	6292.45	0.434829	0.0795437	5.46654	4.58904e-08	6.90425e-06	Atp5d	66043	protein_coding
ENSMUSG00000040606	2119.69	0.432962	0.11388	3.8019	0.000143591	0.00707004	Kazn	71529	protein_coding
ENSMUSG00000049422	2266.07	0.432763	0.120166	3.60139	0.000316526	0.0126829	Chchd10	103172	protein_coding
ENSMUSG00000011148	2621.78	0.432443	0.0953147	4.53701	5.70587e-06	0.000460432	Adssl1	11565	protein_coding
ENSMUSG00000034255	948.758	0.429956	0.145823	2.94847	0.00319347	0.058346	Arhgap27	544817	protein_coding
ENSMUSG00000046574	1061.75	0.427544	0.15121	2.82748	0.00469165	0.0765688	Prr12	233210	protein_coding
ENSMUSG00000061689	2054.36	0.427348	0.109989	3.88538	0.00010217	0.00525316	Dlgap4	228836	protein_coding
ENSMUSG00000038459	1252.7	0.425447	0.141194	3.01321	0.00258503	0.0510852	Abhd17c	70178	protein_coding
ENSMUSG00000037966	4150.64	0.424319	0.0881159	4.81547	1.46855e-06	0.000158005	Ninj1	18081	protein_coding
ENSMUSG00000036138	1926.63	0.419254	0.107732	3.89165	9.95646e-05	0.00516491	Acaa1a	113868	protein_coding
ENSMUSG00000045817	2645	0.416175	0.120112	3.4649	0.000530437	0.0185653	Zfp36l2	12193	protein_coding
ENSMUSG00000029455	8584.16	0.415977	0.0685033	6.07236	1.26046e-09	3.48726e-07	Aldh2	11669	protein_coding
ENSMUSG00000053329	1258.04	0.415128	0.140239	2.96015	0.00307486	0.0570765	Gatd3a	28295	protein_coding
ENSMUSG00000096210	1419.6	0.415005	0.124146	3.34288	0.000829125	0.0242904	H1f0	14958	protein_coding
ENSMUSG00000025034	2794.92	0.413959	0.10172	4.06958	4.70983e-05	0.00273806	Trim8		protein_coding
ENSMUSG00000044345	1668.83	0.412852	0.116536	3.54269	0.000396063	0.0149851	Marveld1	277010	protein_coding
ENSMUSG00000031833	1852.45	0.410718	0.118093	3.47791	0.000505341	0.0181445	Mast3	546071	protein_coding
ENSMUSG00000040699	1090.78	0.409596	0.137874	2.9708	0.00297022	0.0558478	Limd2	67803	protein_coding
ENSMUSG00000022971	1353.8	0.407252	0.12656	3.21785	0.00129156	0.0315293	Ifnar2	15976	protein_coding
ENSMUSG00000036565	8349.8	0.405244	0.0726836	5.57546	2.46879e-08	3.98436e-06	Ttyh3	78339	protein_coding
ENSMUSG00000034957	1419.06	0.404122	0.144197	2.80256	0.0050699	0.0793966	Cebpa	12606	protein_coding
ENSMUSG00000047945	1314.93	0.404049	0.129813	3.11256	0.00185474	0.0401332	Marcksl1	17357	protein_coding
ENSMUSG00000023143	1415.57	0.402437	0.126599	3.17884	0.00147868	0.0345025	Nagpa	27426	protein_coding
ENSMUSG00000032643	4080.41	0.40192	0.0844722	4.75801	1.95507e-06	0.000202838	Fhl3	14201	protein_coding
ENSMUSG00000022614	973.547	0.400031	0.146169	2.73676	0.00620471	0.090124	Lmf2	105847	protein_coding
ENSMUSG00000002111	11195.8	0.398505	0.0668374	5.96231	2.48704e-09	6.02071e-07	Spi1	20375	protein_coding
ENSMUSG00000060591	3765.32	0.397697	0.0861803	4.61471	3.93653e-06	0.000357363	Ifitm2	80876	protein_coding
ENSMUSG00000003380	1137.09	0.397502	0.140954	2.82008	0.00480115	0.0773738	Rabac1	14470	protein_coding
ENSMUSG00000042129	3268.48	0.396071	0.09117	4.34431	1.39713e-05	0.00098992	Rassf4	213391	protein_coding
ENSMUSG00000019302	2273.41	0.394781	0.120438	3.27788	0.0010459	0.0278746	Atp6v0a1	11975	protein_coding
ENSMUSG00000036894	1770.57	0.394098	0.119529	3.29709	0.000976905	0.0268421	Rap2b	74012	protein_coding
ENSMUSG00000024773	2109.9	0.393454	0.113447	3.46819	0.000523979	0.0184504	Atg2a	329015	protein_coding
ENSMUSG00000038188	1991.89	0.3912	0.118676	3.29637	0.000979437	0.0268421	Scarf1	380713	protein_coding
ENSMUSG00000051695	4533.53	0.390406	0.085517	4.56525	4.98909e-06	0.000414094	Pcbp1	23983	protein_coding
ENSMUSG00000038406	2083.42	0.389924	0.114481	3.406	0.00065921	0.0211603	Scaf1	233208	protein_coding
ENSMUSG00000039568	1087.88	0.387328	0.14146	2.73807	0.00618003	0.090124	Ubald1	207740	protein_coding
ENSMUSG00000026489	14329.9	0.386429	0.0691199	5.59071	2.26144e-08	3.75399e-06	Coq8a	67426	protein_coding
ENSMUSG00000025509	3716.32	0.38627	0.0879267	4.39309	1.11751e-05	0.000811593	Pnpla2	66853	protein_coding
ENSMUSG00000040811	1933.5	0.385067	0.116177	3.31448	0.000918126	0.026021	Eml2	72205	protein_coding
ENSMUSG00000034854	18155.6	0.380588	0.0625106	6.08837	1.14068e-09	3.31367e-07	Mfsd12	73822	protein_coding
ENSMUSG00000041765	1178.71	0.379157	0.132952	2.85184	0.00434674	0.0721559	Ubac2	68889	protein_coding
ENSMUSG00000003199	1040.22	0.37821	0.140848	2.68524	0.00724782	0.0977026	Mpnd	68047	protein_coding
ENSMUSG00000085795	1421.09	0.377912	0.124315	3.03997	0.00236602	0.0477313	Zfp703	353310	protein_coding
ENSMUSG00000024955	2304.36	0.37751	0.104185	3.62345	0.000290703	0.0118942	Esrra	26379	protein_coding
ENSMUSG00000025743	8249.79	0.376318	0.0669254	5.62294	1.8773e-08	3.25488e-06	Sdc3	20970	protein_coding
ENSMUSG00000031389	1682.2	0.375861	0.117715	3.19296	0.00140824	0.0333415	Arhgap4	171207	protein_coding
ENSMUSG00000033423	1822.52	0.37185	0.111233	3.34298	0.000828833	0.0242904	Eri3	140546	protein_coding
ENSMUSG00000087679	1358.04	0.369462	0.136309	2.71047	0.00671876	0.0938469	Tmem250-ps	109299	protein_coding
ENSMUSG00000033128	3198.71	0.368649	0.0918999	4.01141	6.03564e-05	0.00333972	Gga1	106039	protein_coding
ENSMUSG00000051343	3232.46	0.368428	0.0885683	4.15982	3.185e-05	0.0019686	Rab11fip5	52055	protein_coding
ENSMUSG00000020232	1860.23	0.366334	0.135609	2.7014	0.0069048	0.0955164	Hmg20b	15353	protein_coding
ENSMUSG00000001248	1548.04	0.365209	0.124943	2.923	0.00346675	0.0619749	Gramd1a	52857	protein_coding
ENSMUSG00000044894	2508.22	0.363581	0.106265	3.42147	0.000622841	0.0204447	Uqcrq	22272	protein_coding
ENSMUSG00000032175	1729.02	0.362809	0.11494	3.1565	0.00159673	0.0366679	Tyk2	54721	protein_coding
ENSMUSG00000002227	2565.12	0.361661	0.108115	3.34514	0.0008224	0.0242904	Mov10	17454	protein_coding
ENSMUSG00000021025	6809.25	0.361639	0.0728009	4.9675	6.7821e-07	8.56609e-05	Nfkbia	18035	protein_coding
ENSMUSG00000033545	1361	0.36123	0.124926	2.89155	0.0038335	0.0666845	Znrf1	170737	protein_coding
ENSMUSG00000043740	1632.82	0.35986	0.126358	2.84795	0.00440022	0.0726287	B430306N03Rik	320148	protein_coding
ENSMUSG00000042286	13657.4	0.35945	0.0728892	4.93146	8.16162e-07	9.48381e-05	Stab1	192187	protein_coding
ENSMUSG00000020823	4007.53	0.35801	0.0861314	4.15656	3.23078e-05	0.00197588	Sec14l1	74136	protein_coding
ENSMUSG00000068267	5194.24	0.357624	0.0876298	4.08107	4.48282e-05	0.00265767	Cenpb	12616	protein_coding
ENSMUSG00000018920	1451.23	0.356428	0.123741	2.88044	0.00397119	0.0684648	Cxcl16	66102	protein_coding
ENSMUSG00000001751	5093.75	0.356131	0.076207	4.6732	2.96539e-06	0.000282868	Naglu	27419	protein_coding
ENSMUSG00000010307	3171.51	0.355115	0.0924682	3.8404	0.000122835	0.00615235	Tmem86a	67893	protein_coding
ENSMUSG00000053716	1343.58	0.352181	0.130304	2.70277	0.00687637	0.0953502	Dusp7	235584	protein_coding
ENSMUSG00000038034	1774.29	0.351313	0.114036	3.08071	0.00206508	0.0434715	Igsf8	140559	protein_coding
ENSMUSG00000039656	1899.28	0.347411	0.11102	3.12926	0.00175248	0.0390111	Rxrb	20182	protein_coding
ENSMUSG00000034993	6674.2	0.347337	0.0702954	4.94111	7.768e-07	9.25896e-05	Vat1	26949	protein_coding
ENSMUSG00000036622	7664.09	0.346511	0.0827704	4.18642	2.83393e-05	0.00177045	Atp13a2	74772	protein_coding
ENSMUSG00000026223	4222.78	0.345548	0.0810541	4.26318	2.01538e-05	0.00136156	Itm2c	64294	protein_coding
ENSMUSG00000030678	3138.74	0.343109	0.100929	3.39949	0.000675105	0.0213458	Maz	17188	protein_coding
ENSMUSG00000001128	10583.8	0.342797	0.0698676	4.90637	9.27773e-07	0.000101705	Cfp	18636	protein_coding
ENSMUSG00000030530	3940.88	0.339686	0.0994111	3.41698	0.000633202	0.0205525	Furin	18550	protein_coding
ENSMUSG00000057342	2272.12	0.338768	0.108072	3.13466	0.00172056	0.0384478	Sphk2	56632	protein_coding
ENSMUSG00000029570	3307.32	0.338722	0.0949028	3.56914	0.00035815	0.0137805	Lfng	16848	protein_coding
ENSMUSG00000021559	2789.72	0.338485	0.102967	3.2873	0.00101152	0.0274623	Dapk1	69635	protein_coding
ENSMUSG00000074170	1844.48	0.337652	0.121986	2.76795	0.00564093	0.0857953	Plekhf1	72287	protein_coding
ENSMUSG00000026821	1510.66	0.337528	0.123076	2.74244	0.00609848	0.0899293	Ralgds	19730	protein_coding
ENSMUSG00000040447	4234.21	0.336163	0.0851016	3.95014	7.81063e-05	0.00420183	Spns2	216892	protein_coding
ENSMUSG00000040466	3507.93	0.331428	0.0862993	3.84044	0.000122813	0.00615235	Blvrb	233016	protein_coding
ENSMUSG00000025825	1807.33	0.32994	0.115182	2.86452	0.00417647	0.0701518	Iscu	66383	protein_coding
ENSMUSG00000031378	1774.89	0.32779	0.116527	2.813	0.0049081	0.0782223	Abcd1	11666	protein_coding
ENSMUSG00000025366	4663.3	0.326225	0.0796789	4.09425	4.23539e-05	0.00253687	Esyt1	23943	protein_coding
ENSMUSG00000023992	4812.41	0.325806	0.100043	3.25665	0.00112734	0.0287273	Trem2	83433	protein_coding
ENSMUSG00000024030	2007.79	0.324763	0.108198	3.00155	0.00268608	0.0520068	Abcg1	11307	protein_coding
ENSMUSG00000027533	3870.25	0.323371	0.0975231	3.31584	0.00091367	0.026021	Fabp5	16592	protein_coding
ENSMUSG00000029723	2571.13	0.32114	0.0999179	3.21404	0.00130882	0.0316843	Tsc22d4	78829	protein_coding
ENSMUSG00000038178	7901.18	0.319664	0.0702921	4.54765	5.42478e-06	0.000443916	Slc43a2	215113	protein_coding
ENSMUSG00000026126	2869.12	0.318977	0.11552	2.76123	0.00575845	0.0866751	Ptpn18	19253	protein_coding
ENSMUSG00000044477	2233.54	0.318822	0.102361	3.11469	0.00184141	0.0401332	Zfand3	21769	protein_coding
ENSMUSG00000031865	3457.36	0.316821	0.103611	3.05779	0.00222973	0.0457747	Dctn1	13191	protein_coding
ENSMUSG00000006494	3993.68	0.313498	0.0875828	3.57944	0.000344328	0.0135172	Pdk1	228026	protein_coding
ENSMUSG00000035011	2918.56	0.312552	0.111804	2.79555	0.00518116	0.0802734	Zbtb7a	16969	protein_coding
ENSMUSG00000024661	81370.2	0.312374	0.0497442	6.27961	3.39428e-10	1.0956e-07	Fth1	14319	protein_coding
ENSMUSG00000004054	2519.81	0.310761	0.107264	2.89715	0.00376569	0.0660987	Map3k11	26403	protein_coding
ENSMUSG00000030842	3806.37	0.309016	0.088463	3.49317	0.00047732	0.0175521	Lamtor1	66508	protein_coding
ENSMUSG00000039936	3025.4	0.306222	0.0966393	3.16871	0.00153116	0.0355841	Pik3cd	18707	protein_coding
ENSMUSG00000004730	11271.3	0.30564	0.0862916	3.54194	0.000397197	0.0149851	Adgre1	13733	protein_coding
ENSMUSG00000020440	2010.23	0.304147	0.10849	2.80346	0.00505568	0.0793878	Arf5	11844	protein_coding
ENSMUSG00000039477	2849.78	0.303794	0.0993022	3.05929	0.00221865	0.0457106	Tnrc18	231861	protein_coding
ENSMUSG00000005442	5544.95	0.303681	0.0850492	3.57065	0.000356101	0.0137805	Cic	71722	protein_coding
ENSMUSG00000015243	4007.35	0.302873	0.0975968	3.10331	0.00191367	0.0410274	Abca1	11303	protein_coding
ENSMUSG00000047415	2504.09	0.302558	0.10349	2.92355	0.00346062	0.0619749	Gpr68	238377	protein_coding
ENSMUSG00000034928	2976.81	0.301865	0.102017	2.95896	0.00308679	0.0571155	Rnf44	105239	protein_coding
ENSMUSG00000055013	5997.53	0.300384	0.0783306	3.83482	0.000125658	0.00623995	Agap1	347722	protein_coding
ENSMUSG00000034312	5820.27	0.299523	0.0851973	3.51564	0.000438698	0.0162346	Iqsec1	232227	protein_coding
ENSMUSG00000038976	3788.95	0.298953	0.0846413	3.532	0.000412428	0.0153603	Ppp1r9b	217124	protein_coding
ENSMUSG00000024851	2850.85	0.297776	0.0924573	3.22069	0.00127883	0.0315293	Pitpnm1	18739	protein_coding
ENSMUSG00000032046	3498.82	0.297632	0.0991904	3.00062	0.00269433	0.0520068	Abhd12	76192	protein_coding
ENSMUSG00000054594	9404.77	0.297591	0.0701525	4.24206	2.21476e-05	0.00146224	Oscar	232790	protein_coding
ENSMUSG00000044134	5916.74	0.296089	0.0922512	3.20959	0.00132923	0.0319124	Pheta1	231717	protein_coding
ENSMUSG00000028478	5435.33	0.295549	0.0746642	3.95838	7.54601e-05	0.00409741	Clta	12757	protein_coding
ENSMUSG00000054874	2147.62	0.294348	0.107737	2.7321	0.00629312	0.0905788	Pcnx3	104401	protein_coding
ENSMUSG00000020654	12262.4	0.292697	0.0614803	4.76083	1.928e-06	0.000202838	Adcy3	104111	protein_coding
ENSMUSG00000022108	23670	0.288704	0.0808281	3.57183	0.0003545	0.0137805	Itm2b	16432	protein_coding
ENSMUSG00000024772	8104.17	0.288347	0.0759397	3.79705	0.000146428	0.00708954	Ehd1	13660	protein_coding
ENSMUSG00000035711	3091.89	0.288046	0.0999237	2.88266	0.00394337	0.0683441	Dok3	27261	protein_coding
ENSMUSG00000007833	2070.94	0.283586	0.105754	2.68157	0.0073278	0.0983245	Aldh16a1	69748	protein_coding
ENSMUSG00000032584	8712.02	0.281011	0.0700416	4.01206	6.01908e-05	0.00333972	Mst1r	19882	protein_coding
ENSMUSG00000032312	2746.13	0.279796	0.0987451	2.83352	0.00460381	0.0753468	Csk	12988	protein_coding
ENSMUSG00000023067	2255.52	0.279526	0.102389	2.73006	0.00633238	0.0905788	Cdkn1a	12575	protein_coding
ENSMUSG00000032737	4304.38	0.279385	0.0821225	3.40205	0.000668824	0.0213458	Inppl1	16332	protein_coding
ENSMUSG00000025579	4972.07	0.278907	0.0772898	3.60858	0.000307874	0.0124349	Gaa	14387	protein_coding
ENSMUSG00000042613	3412.97	0.276628	0.0995956	2.77751	0.00547768	0.0841939	Pbxip1	229534	protein_coding
ENSMUSG00000024339	3145.87	0.274429	0.0961581	2.85393	0.00431814	0.0720932	Tap2	21355	protein_coding
ENSMUSG00000004207	155527	0.274389	0.059314	4.62605	3.72713e-06	0.000349268	Psap	19156	protein_coding
ENSMUSG00000022565	14790.6	0.273466	0.0787706	3.47168	0.000517219	0.0183234	Plec	18810	protein_coding
ENSMUSG00000025225	4857.15	0.271258	0.0805869	3.36603	0.000762582	0.023319	Nfkb2	18034	protein_coding
ENSMUSG00000026177	5219.21	0.270288	0.0880722	3.06894	0.00214822	0.0445756	Slc11a1	18173	protein_coding
ENSMUSG00000038462	5544.61	0.269002	0.0741821	3.62623	0.000287585	0.0118501	Uqcrfs1	66694	protein_coding
ENSMUSG00000031808	3767.05	0.268503	0.089021	3.01618	0.00255982	0.0507596	Slc27a1	26457	protein_coding
ENSMUSG00000027562	4912.04	0.266243	0.0959342	2.77527	0.00551556	0.0844072	Car2	12349	protein_coding
ENSMUSG00000040479	6878.61	0.258629	0.0823308	3.14134	0.00168178	0.0378727	Dgkz	104418	protein_coding
ENSMUSG00000036606	16228	0.257308	0.0579926	4.43691	9.12599e-06	0.000671164	Plxnb2	140570	protein_coding
ENSMUSG00000052384	3868.41	0.256511	0.0870865	2.94548	0.00322458	0.0585462	Nrros	224109	protein_coding
ENSMUSG00000055805	3024.64	0.255251	0.0912195	2.79821	0.00513874	0.0800219	Fmnl1	57778	protein_coding
ENSMUSG00000040249	20396.3	0.254044	0.0593116	4.2832	1.84221e-05	0.00125921	Lrp1	16971	protein_coding
ENSMUSG00000035621	3412.39	0.25368	0.0898737	2.82263	0.00476314	0.0772711	Midn	59090	protein_coding
ENSMUSG00000033880	7223.97	0.251404	0.0851582	2.9522	0.00315515	0.0579781	Lgals3bp	19039	protein_coding
ENSMUSG00000048376	2841.69	0.251039	0.0935976	2.68212	0.00731583	0.0983245	F2r	14062	protein_coding
ENSMUSG00000022175	6838.07	0.249746	0.0745964	3.34796	0.000814086	0.0242904	Lrp10	65107	protein_coding
ENSMUSG00000015340	8986.89	0.248208	0.0907873	2.73395	0.00625802	0.0904456	Cybb	13058	protein_coding
ENSMUSG00000030122	5983.54	0.248096	0.0721706	3.43764	0.000586812	0.019822	Ptms	69202	protein_coding
ENSMUSG00000073411	37975.9	0.247793	0.054792	4.52242	6.11359e-06	0.000485819	H2-D1		protein_coding
ENSMUSG00000017756	5949.3	0.24538	0.0778519	3.15188	0.00162224	0.0371072	Slc12a7	20499	protein_coding
ENSMUSG00000041697	6491	0.245309	0.0793143	3.09288	0.00198224	0.0418915	Cox6a1	12861	protein_coding
ENSMUSG00000038437	4132.06	0.245064	0.083909	2.92059	0.0034937	0.0622651	Mllt6	246198	protein_coding
ENSMUSG00000021190	12377.3	0.243807	0.0625632	3.89697	9.74057e-05	0.00516491	Lgmn	19141	protein_coding
ENSMUSG00000048897	6149.82	0.242842	0.0767181	3.16539	0.00154878	0.0358502	Zfp710	209225	protein_coding
ENSMUSG00000007038	3329.44	0.242678	0.0886733	2.73676	0.00620475	0.090124	Neu1	18010	protein_coding
ENSMUSG00000040940	5524.36	0.242414	0.0738143	3.28411	0.00102305	0.0275181	Arhgef1	16801	protein_coding
ENSMUSG00000027291	5531.96	0.241798	0.0815079	2.96656	0.00301154	0.0564142	Vps39	269338	protein_coding
ENSMUSG00000030123	24806.2	0.239275	0.0654319	3.65686	0.000255324	0.0109076	Plxnd1	67784	protein_coding
ENSMUSG00000020689	14980.2	0.235815	0.0639284	3.68873	0.000225374	0.0100725	Itgb3	16416	protein_coding
ENSMUSG00000061815	4099.13	0.235133	0.0849459	2.76803	0.00563957	0.0857953	Rufy4	435626	protein_coding
ENSMUSG00000024393	7241.29	0.234579	0.0816801	2.87192	0.00407981	0.0691069	Prrc2a	53761	protein_coding
ENSMUSG00000031029	3631.64	0.234533	0.0865216	2.71069	0.00671432	0.0938469	Eif3f	66085	protein_coding
ENSMUSG00000024392	4483.49	0.234469	0.0790597	2.96572	0.00301976	0.0564142	Bag6	224727	protein_coding
ENSMUSG00000037916	4023.08	0.234282	0.0819766	2.85792	0.00426433	0.0713999	Ndufv1	17995	protein_coding
ENSMUSG00000017737	519876	0.230128	0.0490119	4.69535	2.66154e-06	0.000270411	Mmp9	17395	protein_coding
ENSMUSG00000040659	10049.5	0.228618	0.066769	3.42401	0.000617049	0.0203696	Efhd2	27984	protein_coding
ENSMUSG00000036918	6494.29	0.227054	0.0723238	3.13941	0.00169287	0.0379751	Ttc7	225049	protein_coding
ENSMUSG00000021108	5497.15	0.225656	0.0747531	3.01868	0.00253881	0.0505153	Prkch	18755	protein_coding
ENSMUSG00000021281	15255	0.225122	0.0607923	3.70313	0.000212956	0.00974231	Tnfaip2	21928	protein_coding
ENSMUSG00000063856	8634.78	0.224544	0.0690698	3.25098	0.00115009	0.0290522	Gpx1	14775	protein_coding
ENSMUSG00000029135	16309.6	0.221255	0.0603811	3.6643	0.000248013	0.0107534	Fosl2	14284	protein_coding
ENSMUSG00000024187	9160.31	0.22082	0.0650674	3.39372	0.000689512	0.021538	Fam234a	106581	protein_coding
ENSMUSG00000025473	8205.57	0.220199	0.075034	2.93466	0.00333913	0.0604373	Adam8	11501	protein_coding
ENSMUSG00000039621	11108.6	0.216954	0.0635617	3.41328	0.000641866	0.020718	Prex1	277360	protein_coding
ENSMUSG00000045594	11653.3	0.216927	0.0650723	3.33363	0.000857217	0.0249022	Glb1	12091	protein_coding
ENSMUSG00000032440	9138.59	0.21663	0.065677	3.29842	0.000972301	0.0268421	Tgfbr2	21813	protein_coding
ENSMUSG00000003363	7963.13	0.213018	0.0730714	2.9152	0.00355458	0.0629638	Pld3	18807	protein_coding
ENSMUSG00000037679	5907.04	0.210958	0.0788506	2.67541	0.00746371	0.0999174	Inf2	70435	protein_coding
ENSMUSG00000024621	48924.8	0.210589	0.0595549	3.53605	0.000406163	0.0152246	Csf1r	12978	protein_coding
ENSMUSG00000028581	37099.1	0.205916	0.0529112	3.89172	9.95347e-05	0.00516491	Laptm5	16792	protein_coding
ENSMUSG00000033685	20481.5	0.205008	0.0560089	3.66028	0.000251944	0.0108429	Ucp2	22228	protein_coding
ENSMUSG00000052310	11384.3	0.203519	0.0617278	3.29703	0.000977116	0.0268421	Slc39a1	30791	protein_coding
ENSMUSG00000033016	17253.4	0.202804	0.072741	2.78802	0.00530305	0.0817261	Nfatc1	18018	protein_coding
ENSMUSG00000022272	6032.58	0.200002	0.072854	2.74524	0.00604668	0.0896159	Myo10	17909	protein_coding
ENSMUSG00000061232	17686.8	0.19786	0.063963	3.09335	0.00197911	0.0418915	H2-K1	14972	protein_coding
ENSMUSG00000020827	6289.14	0.196686	0.0720253	2.73078	0.00631839	0.0905788	Mink1	50932	protein_coding
ENSMUSG00000024835	7591.77	0.195735	0.0721434	2.71314	0.00666483	0.0938469	Coro1b	23789	protein_coding
ENSMUSG00000004266	7440.23	0.192482	0.070606	2.72614	0.00640793	0.0911287	Ptpn6	15170	protein_coding
ENSMUSG00000029713	7221.41	0.191559	0.070728	2.7084	0.00676094	0.0939738	Gnb2		protein_coding
ENSMUSG00000007891	72962.5	0.188859	0.0551374	3.42524	0.000614266	0.0203696	Ctsd	13033	protein_coding
ENSMUSG00000057672	8681.38	0.187236	0.0695154	2.69345	0.00707173	0.0969028	Pkn1	320795	protein_coding
ENSMUSG00000027447	17216.3	0.187147	0.0610402	3.06596	0.0021697	0.0448611	Cst3	13010	protein_coding
ENSMUSG00000018008	12423.5	0.184898	0.0625771	2.95472	0.00312953	0.0577225	Cyth4	72318	protein_coding
ENSMUSG00000001750	45130.9	0.169014	0.0512264	3.29935	0.000969088	0.0268421	Tcirg1	27060	protein_coding
ENSMUSG00000018707	12844.6	0.166101	0.0605231	2.74442	0.0060618	0.0896159	Dync1h1	13424	protein_coding
ENSMUSG00000009687	14570	-0.164817	0.0585992	-2.81261	0.00491414	0.0782223	Fxyd5	18301	protein_coding
ENSMUSG00000030104	10188.8	-0.183149	0.0639392	-2.86442	0.00417772	0.0701518	Edem1	192193	protein_coding
ENSMUSG00000005610	18054.5	-0.185049	0.0567051	-3.26337	0.00110097	0.0285574	Eif4g2	13690	protein_coding
ENSMUSG00000036046	15167.3	-0.191509	0.066659	-2.87296	0.00406642	0.0691069	5031439G07Rik	223739	protein_coding
ENSMUSG00000001175	14477.5	-0.192874	0.0659516	-2.92447	0.00345043	0.0619749	Calm1	12313	protein_coding
ENSMUSG00000047675	9396.12	-0.195226	0.0687635	-2.8391	0.00452417	0.0744629	Rps8	20116	protein_coding
ENSMUSG00000001847	6810.19	-0.209267	0.0727024	-2.8784	0.00399695	0.068518	Rac1	19353	protein_coding
ENSMUSG00000020849	7508.25	-0.209476	0.0701283	-2.98704	0.00281697	0.0534857	Ywhae	22627	protein_coding
ENSMUSG00000015575	9034.03	-0.213429	0.068469	-3.11716	0.001826	0.0400341	Atp6v0e	11974	protein_coding
ENSMUSG00000006699	13195.1	-0.216996	0.0639012	-3.39581	0.000684263	0.0214895	Cdc42	12540	protein_coding
ENSMUSG00000060147	6426.01	-0.225503	0.0836689	-2.69519	0.00703494	0.0968042	Serpinb6a	20719	protein_coding
ENSMUSG00000018326	5008.77	-0.226674	0.0791244	-2.86478	0.00417299	0.0701518	Ywhab	54401	protein_coding
ENSMUSG00000033793	8497.06	-0.227043	0.0758064	-2.99503	0.00274416	0.0527044	Atp6v1h	108664	protein_coding
ENSMUSG00000026547	8935.64	-0.232438	0.072493	-3.20635	0.00134428	0.0321411	Tagln2	21346	protein_coding
ENSMUSG00000053510	3932.74	-0.234652	0.0837773	-2.8009	0.00509608	0.079592	Nrd1	230598	protein_coding
ENSMUSG00000062070	4436.3	-0.234718	0.0851957	-2.75505	0.00586838	0.0875167	Pgk1	18655	protein_coding
ENSMUSG00000022285	3983.09	-0.235048	0.0831825	-2.82568	0.00471796	0.0767826	Ywhaz	22631	protein_coding
ENSMUSG00000015932	5783	-0.235373	0.0783071	-3.00577	0.00264912	0.0518471	Dstn	56431	protein_coding
ENSMUSG00000060802	27430.1	-0.236423	0.0563415	-4.19625	2.71374e-05	0.00173262	B2m	12010	protein_coding
ENSMUSG00000018965	3411.42	-0.237365	0.0866532	-2.73926	0.00615782	0.0901183	Ywhah	22629	protein_coding
ENSMUSG00000020361	4404.4	-0.238459	0.0807953	-2.9514	0.00316335	0.0579781	Hspa4	15525	protein_coding
ENSMUSG00000021728	9382.83	-0.240166	0.0737116	-3.25818	0.00112128	0.0286989	Emb	13723	protein_coding
ENSMUSG00000051223	5093.09	-0.241815	0.0793657	-3.04684	0.00231259	0.0469796	Bzw1	66882	protein_coding
ENSMUSG00000025017	8957.9	-0.241888	0.0696516	-3.47283	0.000514994	0.0183234	Pik3ap1	83490	protein_coding
ENSMUSG00000021996	8734.87	-0.24295	0.06568	-3.69899	0.000216456	0.00982507	Esd	13885	protein_coding
ENSMUSG00000027907	3224.73	-0.245923	0.0903586	-2.72163	0.00649608	0.0920542	S100a11	20195	protein_coding
ENSMUSG00000023030	3683.34	-0.2476	0.0881187	-2.80985	0.00495649	0.0786809	Slc11a2	18174	protein_coding
ENSMUSG00000032231	13244.3	-0.248463	0.076196	-3.26084	0.00111084	0.0285574	Anxa2	12306	protein_coding
ENSMUSG00000020664	4390.63	-0.249015	0.0796561	-3.12612	0.00177127	0.0391296	Dld	13382	protein_coding
ENSMUSG00000022752	3052.07	-0.252072	0.0937293	-2.68936	0.00715892	0.0974041	Tomm70a	28185	protein_coding
ENSMUSG00000031799	7330.63	-0.257331	0.0769562	-3.34386	0.000826205	0.0242904	Tpm4	326618	protein_coding
ENSMUSG00000032458	3425	-0.260801	0.0899718	-2.8987	0.00374717	0.0659729	Copb2	50797	protein_coding
ENSMUSG00000025613	3536.36	-0.262057	0.0933486	-2.80729	0.00499603	0.0790925	Cct8	12469	protein_coding
ENSMUSG00000036499	2676.05	-0.263139	0.0951935	-2.76425	0.00570532	0.0865481	Eea1	216238	protein_coding
ENSMUSG00000066232	2960.51	-0.268671	0.0957919	-2.80474	0.00503574	0.0793878	Ipo7	233726	protein_coding
ENSMUSG00000037416	4792.95	-0.269491	0.0782509	-3.44393	0.000573324	0.0194796	Dmxl1	240283	protein_coding
ENSMUSG00000020189	7411.49	-0.27089	0.0700417	-3.86756	0.000109931	0.00560262	Osbpl8	237542	protein_coding
ENSMUSG00000024659	16965.3	-0.272083	0.0582258	-4.67289	2.96988e-06	0.000282868	Anxa1	16952	protein_coding
ENSMUSG00000058799	2628.5	-0.27209	0.0972644	-2.79743	0.00515115	0.0800219	Nap1l1		protein_coding
ENSMUSG00000039361	4155.94	-0.273	0.0895475	-3.04867	0.00229859	0.046859	Picalm	233489	protein_coding
ENSMUSG00000042688	4537.69	-0.274399	0.0796398	-3.4455	0.00057001	0.0194796	Mapk6	50772	protein_coding
ENSMUSG00000026341	13023.1	-0.274699	0.0601364	-4.56794	4.9255e-06	0.000414094	Actr3	74117	protein_coding
ENSMUSG00000064289	3515.32	-0.275475	0.0916638	-3.00528	0.00265339	0.0518471	Tank	21353	protein_coding
ENSMUSG00000027009	3086.88	-0.275593	0.0901587	-3.05675	0.00223752	0.0457747	Itga4	16401	protein_coding
ENSMUSG00000020152	11869.9	-0.276831	0.061948	-4.46876	7.86736e-06	0.000586017	Actr2	66713	protein_coding
ENSMUSG00000023186	5208.79	-0.278172	0.0766083	-3.6311	0.000282217	0.0117639	Vwa5a	67776	protein_coding
ENSMUSG00000056888	3293.62	-0.278765	0.103806	-2.68544	0.00724337	0.0977026	Glipr1	73690	protein_coding
ENSMUSG00000027828	4991.99	-0.280623	0.0773076	-3.62996	0.000283468	0.0117639	Ssr3	67437	protein_coding
ENSMUSG00000031696	4293.2	-0.280793	0.0859969	-3.26515	0.00109404	0.0285574	Vps35	65114	protein_coding
ENSMUSG00000028412	3784.81	-0.281646	0.0903502	-3.11727	0.00182535	0.0400341	Slc44a1	100434	protein_coding
ENSMUSG00000021111	4444.76	-0.283475	0.0827033	-3.42761	0.000608919	0.0203323	Papola	18789	protein_coding
ENSMUSG00000020859	3956.73	-0.283551	0.087815	-3.22896	0.00124242	0.0309376	Spag9	70834	protein_coding
ENSMUSG00000031246	6998.86	-0.283798	0.0923237	-3.07395	0.00211247	0.0441492	Sh3bgrl	56726	protein_coding
ENSMUSG00000068039	3955.83	-0.287534	0.0886092	-3.24497	0.00117464	0.0295441	Tcp1	21454	protein_coding
ENSMUSG00000062373	5818.8	-0.288664	0.0781183	-3.69521	0.000219706	0.00989527	Tmem65	74868	protein_coding
ENSMUSG00000033039	2669.77	-0.288756	0.0979774	-2.94717	0.00320696	0.0584088	Micall1	27008	protein_coding
ENSMUSG00000000078	3200.04	-0.289022	0.0917839	-3.14894	0.00163862	0.0373348	Klf6	23849	protein_coding
ENSMUSG00000025980	5519.51	-0.292856	0.0875108	-3.34651	0.000818352	0.0242904	Hspd1	15510	protein_coding
ENSMUSG00000028156	1913.21	-0.292907	0.108061	-2.71057	0.00671679	0.0938469	Eif4e	13684	protein_coding
ENSMUSG00000021624	2865	-0.295666	0.101719	-2.90668	0.00365289	0.0645085	Cd180	17079	protein_coding
ENSMUSG00000036752	2297.51	-0.296279	0.109343	-2.70964	0.00673566	0.0938469	Tubb4b	227613	protein_coding
ENSMUSG00000028719	2183.76	-0.296727	0.108652	-2.731	0.00631432	0.0905788	Cmpk1	66588	protein_coding
ENSMUSG00000056429	7138.18	-0.297082	0.0709268	-4.18858	2.80705e-05	0.00177045	Tgoln1	22134	protein_coding
ENSMUSG00000026615	3313.64	-0.297996	0.0978992	-3.04391	0.00233527	0.0472749	Eprs	107508	protein_coding
ENSMUSG00000043091	2333.59	-0.301339	0.111832	-2.69457	0.00704788	0.0968042	Tuba1c	22146	protein_coding
ENSMUSG00000001833	2951.35	-0.303057	0.0922482	-3.28524	0.00101897	0.0275181	Septin7	235072	protein_coding
ENSMUSG00000024516	1863.23	-0.303481	0.109901	-2.7614	0.00575549	0.0866751	Sec11c	66286	protein_coding
ENSMUSG00000021843	1841.44	-0.304087	0.110965	-2.74038	0.00613689	0.0901183	Ktn1	16709	protein_coding
ENSMUSG00000021427	2590.62	-0.305653	0.110794	-2.75875	0.00580222	0.0871083	Ssr1	107513	protein_coding
ENSMUSG00000050608	2075.39	-0.306891	0.108298	-2.83376	0.00460039	0.0753468	Micos10	433771	protein_coding
ENSMUSG00000030105	6163.7	-0.307562	0.0760721	-4.04303	5.27647e-05	0.00303527	Arl8b	67166	protein_coding
ENSMUSG00000021270	4026.89	-0.308179	0.0985325	-3.12769	0.00176185	0.03907	Hsp90aa1	15519	protein_coding
ENSMUSG00000031007	13049.9	-0.309377	0.0669322	-4.62225	3.79604e-06	0.000350079	Atp6ap2	70495	protein_coding
ENSMUSG00000020300	4009.25	-0.309829	0.0890036	-3.48108	0.000499388	0.018134	Cpeb4	67579	protein_coding
ENSMUSG00000036330	2202.96	-0.313219	0.110997	-2.82186	0.00477458	0.0772711	Slc18a1	110877	protein_coding
ENSMUSG00000037280	6286.01	-0.314737	0.0830639	-3.78909	0.000151201	0.00726017	Galnt6		protein_coding
ENSMUSG00000068882	1995.55	-0.315022	0.108865	-2.89369	0.00380746	0.0664532	Ssb	20823	protein_coding
ENSMUSG00000019998	2786.45	-0.317549	0.0991254	-3.2035	0.00135766	0.032328	Stx7	53331	protein_coding
ENSMUSG00000030148	4749.25	-0.320156	0.0928507	-3.44807	0.000564612	0.0194106	Clec4a2	26888	protein_coding
ENSMUSG00000050912	2575.23	-0.320335	0.104049	-3.07871	0.00207901	0.0436068	Tmem123	71929	protein_coding
ENSMUSG00000031422	2563.64	-0.32034	0.0967004	-3.31271	0.00092397	0.0260595	Morf4l2	56397	protein_coding
ENSMUSG00000032740	2118.16	-0.324172	0.105534	-3.07172	0.00212826	0.0443197	Ccdc88a	108686	protein_coding
ENSMUSG00000031232	1979.83	-0.324911	0.109625	-2.96385	0.00303818	0.0565763	Magt1	67075	protein_coding
ENSMUSG00000026979	2069.47	-0.325654	0.121228	-2.68629	0.00722511	0.0977026	Psd4	215632	protein_coding
ENSMUSG00000030259	3313.46	-0.326814	0.102377	-3.19225	0.0014117	0.0333415	Rassf8	71323	protein_coding
ENSMUSG00000052681	7818.2	-0.328409	0.0791033	-4.15164	3.30095e-05	0.00199776	Rap1b	215449	protein_coding
ENSMUSG00000001020	2979.09	-0.333117	0.111836	-2.97863	0.00289544	0.0547965	S100a4	20198	protein_coding
ENSMUSG00000031024	1687.46	-0.335948	0.120306	-2.79245	0.00523112	0.0808319	Denn2b	76954	protein_coding
ENSMUSG00000027843	2535.14	-0.336481	0.104509	-3.21964	0.00128351	0.0315293	Ptpn22	19260	protein_coding
ENSMUSG00000028413	1615.54	-0.338071	0.122402	-2.76198	0.00574514	0.0866751	B4galt1	14595	protein_coding
ENSMUSG00000029407	2919.19	-0.344115	0.103303	-3.33111	0.00086499	0.025003	Uso1	56041	protein_coding
ENSMUSG00000044408	2163.48	-0.345676	0.103406	-3.3429	0.000829069	0.0242904	Sptssa	104725	protein_coding
ENSMUSG00000032412	17665.3	-0.349486	0.0605412	-5.77269	7.80152e-09	1.61882e-06	Atp1b3	11933	protein_coding
ENSMUSG00000029304	20640	-0.351357	0.0711237	-4.94009	7.80876e-07	9.25896e-05	Spp1	20750	protein_coding
ENSMUSG00000057113	4712.7	-0.352205	0.0836378	-4.21107	2.54163e-05	0.00164076	Npm1	18148	protein_coding
ENSMUSG00000032423	1813.92	-0.352752	0.125258	-2.8162	0.0048595	0.0779936	Syncrip	56403	protein_coding
ENSMUSG00000021608	5356.09	-0.353312	0.0810501	-4.35918	1.30549e-05	0.000936408	Lpcat1	210992	protein_coding
ENSMUSG00000031093	1333.33	-0.354335	0.128522	-2.757	0.00583347	0.0873517	Dock11	75974	protein_coding
ENSMUSG00000016541	2306.13	-0.355302	0.100101	-3.54943	0.000386073	0.0147571	Atxn10		protein_coding
ENSMUSG00000025935	1858.36	-0.355364	0.114901	-3.09279	0.00198281	0.0418915	Tram1	72265	protein_coding
ENSMUSG00000037242	8909.35	-0.356067	0.0725453	-4.90821	9.19129e-07	0.000101705	Clic4	29876	protein_coding
ENSMUSG00000030208	2805.19	-0.358952	0.100274	-3.57972	0.000343964	0.0135172	Emp1	13730	protein_coding
ENSMUSG00000043019	1771.47	-0.359046	0.112873	-3.18098	0.00146776	0.0343981	Edem3	66967	protein_coding
ENSMUSG00000041459	2216.46	-0.367455	0.108103	-3.39913	0.000676012	0.0213458	Tardbp	230908	protein_coding
ENSMUSG00000030760	1817.43	-0.36976	0.126648	-2.9196	0.00350483	0.0622724	Acer3	66190	protein_coding
ENSMUSG00000022051	1630.18	-0.371183	0.119289	-3.11162	0.00186065	0.0401332	Bnip3l	12177	protein_coding
ENSMUSG00000058355	1949.78	-0.373635	0.114529	-3.26236	0.0011049	0.0285574	Abce1	24015	protein_coding
ENSMUSG00000047879	1590.99	-0.375869	0.118963	-3.15954	0.00158018	0.0364319	Usp14	59025	protein_coding
ENSMUSG00000026509	3246.8	-0.386498	0.11455	-3.37405	0.000740717	0.0227702	Capn2	12334	protein_coding
ENSMUSG00000024533	1056.75	-0.389027	0.14201	-2.73944	0.00615446	0.0901183	Spire1	68166	protein_coding
ENSMUSG00000040710	1487.29	-0.391129	0.136184	-2.87206	0.00407806	0.0691069	St8sia4	20452	protein_coding
ENSMUSG00000028273	1629.07	-0.394697	0.119067	-3.31492	0.000916702	0.026021	Pdlim5	56376	protein_coding
ENSMUSG00000028944	1626.67	-0.396916	0.121457	-3.26796	0.00108327	0.0285574	Prkag2	108099	protein_coding
ENSMUSG00000029203	996.231	-0.397706	0.144374	-2.7547	0.00587462	0.0875167	Ube2k	53323	protein_coding
ENSMUSG00000039982	6279.32	-0.398951	0.0731237	-5.45583	4.87438e-08	7.08003e-06	Dtx4	207521	protein_coding
ENSMUSG00000041959	4080.72	-0.399457	0.0867132	-4.60665	4.09217e-06	0.000359182	S100a10	20194	protein_coding
ENSMUSG00000027206	1382.21	-0.40291	0.124639	-3.23262	0.00122662	0.0307184	Cops2	12848	protein_coding
ENSMUSG00000057561	1011.1	-0.406726	0.149665	-2.71758	0.00657607	0.092961	Eif1a	13664	protein_coding
ENSMUSG00000000058	1741.18	-0.407132	0.12105	-3.36333	0.000770076	0.0234248	Cav2	12390	protein_coding
ENSMUSG00000022336	2380.39	-0.407947	0.102266	-3.98909	6.63286e-05	0.00363556	Eif3e	16341	protein_coding
ENSMUSG00000022661	2245.44	-0.418559	0.116345	-3.59758	0.000321192	0.0127817	Cd200	17470	protein_coding
ENSMUSG00000068798	1457.52	-0.421148	0.131199	-3.20998	0.00132742	0.0319124	Rap1a	109905	protein_coding
ENSMUSG00000037720	1132.98	-0.421226	0.141527	-2.97629	0.0029176	0.0550365	Tmem33	67878	protein_coding
ENSMUSG00000021823	3247.32	-0.423417	0.11222	-3.7731	0.000161231	0.00767829	Vcl	22330	protein_coding
ENSMUSG00000035158	1126.96	-0.427932	0.155506	-2.75186	0.00592575	0.0880527	Mitf	17342	protein_coding
ENSMUSG00000022462	3610.83	-0.435755	0.0871322	-5.00108	5.70091e-07	7.36051e-05	Slc38a2	67760	protein_coding
ENSMUSG00000031604	1501.86	-0.438543	0.128297	-3.4182	0.000630376	0.0205525	Msmo1	66234	protein_coding
ENSMUSG00000030342	3996.37	-0.442207	0.0959556	-4.60845	4.05676e-06	0.000359182	Cd9	12527	protein_coding
ENSMUSG00000026655	800.788	-0.445064	0.16328	-2.72577	0.00641509	0.0911287	Fam107b	66540	protein_coding
ENSMUSG00000020290	1978.56	-0.456254	0.123797	-3.68551	0.000228245	0.0101229	Xpo1	103573	protein_coding
ENSMUSG00000007613	6459.07	-0.456793	0.0779989	-5.8564	4.73004e-09	1.05698e-06	Tgfbr1	21812	protein_coding
ENSMUSG00000021824	1247.03	-0.456907	0.142103	-3.21532	0.001303	0.0316756	Ap3m1	55946	protein_coding
ENSMUSG00000021929	1388.83	-0.462264	0.1243	-3.71893	0.000200066	0.00937407	Kpna3	16648	protein_coding
ENSMUSG00000026365	1297.33	-0.478455	0.139492	-3.42999	0.000603604	0.0202713	Cfh	12628	protein_coding
ENSMUSG00000052419	1074.19	-0.486969	0.145715	-3.34193	0.000831979	0.0242904	2610001J05Rik	66520	protein_coding
ENSMUSG00000028180	721.929	-0.498033	0.173035	-2.87821	0.00399936	0.068518	Zranb2	53861	protein_coding
ENSMUSG00000039062	9223.77	-0.498647	0.0682559	-7.30556	2.76122e-13	2.00533e-10	Anpep	16790	protein_coding
ENSMUSG00000072501	718.274	-0.504682	0.175119	-2.88193	0.00395243	0.0683441	Phf20l1	239510	protein_coding
ENSMUSG00000032252	884.456	-0.505321	0.152446	-3.31474	0.000917271	0.026021	Glce	93683	protein_coding
ENSMUSG00000039221	545.706	-0.512377	0.189922	-2.69783	0.00697935	0.0963183	Rpl22l1	68028	protein_coding
ENSMUSG00000021214	766.444	-0.516331	0.191897	-2.69067	0.0071309	0.0972548	Akr1c18	105349	protein_coding
ENSMUSG00000020516	598.38	-0.526905	0.194445	-2.70979	0.00673254	0.0938469	Rps6kb1	72508	protein_coding
ENSMUSG00000026986	633.556	-0.532901	0.177958	-2.99454	0.00274861	0.0527044	Hnmt	140483	protein_coding
ENSMUSG00000060594	796.545	-0.534589	0.162499	-3.28981	0.00100256	0.0273468	Layn	244864	protein_coding
ENSMUSG00000034612	1152.13	-0.543258	0.16691	-3.25479	0.00113476	0.0287903	Chst11	58250	protein_coding
ENSMUSG00000029752	671.744	-0.563252	0.177074	-3.18088	0.00146829	0.0343981	Asns	27053	protein_coding
ENSMUSG00000021822	1327.33	-0.573664	0.154472	-3.71371	0.000204247	0.00949339	Plau	18792	protein_coding
ENSMUSG00000078495	569.492	-0.623522	0.205822	-3.02943	0.00245019	0.0490883	Zfp984	100041677	protein_coding
ENSMUSG00000024521	834.933	-0.759516	0.189049	-4.01756	5.88027e-05	0.00331693	Pmaip1	58801	protein_coding
ENSMUSG00000037260	9840.66	-0.780175	0.0645667	-12.0832	1.29504e-33	2.50807e-30	Hgsnat	52120	protein_coding
ENSMUSG00000039960	622.442	-0.902165	0.183635	-4.9128	8.97828e-07	0.000101705	Rhou	69581	protein_coding
ENSMUSG00000001348	188081	-0.917676	0.0581492	-15.7814	4.17844e-56	2.42768e-52	Acp5	11433	protein_coding
ENSMUSG00000026981	707.742	-1.04306	0.184256	-5.66095	1.5054e-08	2.82141e-06	Il1rn	16181	protein_coding
ENSMUSG00000022797	28034.7	-1.08518	0.183602	-5.91048	3.41115e-09	7.92752e-07	Tfrc	22042	protein_coding
ENSMUSG00000086324	1017.7	-1.12272	0.193194	-5.81139	6.19547e-09	1.33317e-06	Gm15564		lncRNA
