# Supplementary material for: Elucidating the mechano-molecular dynamics of TRAP activity using CRISPR/Cas9 mediated fluorescent reporter mice
Source: Heliyon. 2024 Jun 13;10(12):e32949. doi: 10.1016/j.heliyon.2024.e32949 (PMC11252717; doi:10.1016/j.heliyon.2024.e32949)
Supplement: Multimedia component 3 [file mmc3.xlsx]

## Sheet: Sheet 1
ID	Description	Gene Ratio	BgRatio	p-value	p-adjusted	q-value	Gene ID	Count
GO:0002573	myeloid leukocyte differentiation	27/413	238/29008	1.11968e-16	4.44961e-13	2.77209e-13	27060/20375/21803/19698/16416/22042/12504/83433/16149/12978/26379/11501/80752/12349/21813/18018/12606/16969/17342/12262/18081/238377/224109/16477/232790/16658/620235	27
GO:0030316	osteoclast differentiation	19/413	116/29008	4.46821e-15	8.87834e-12	5.53118e-12	27060/21803/16416/22042/83433/12978/26379/11501/80752/12349/18018/16969/17342/18081/238377/16477/232790/16658/620235	19
GO:0030099	myeloid cell differentiation	32/413	426/29008	2.39682e-14	3.17499e-11	1.97801e-11	27060/20375/21803/19698/15170/21423/16416/18035/22042/18174/12504/83433/16149/12978/26379/11501/80752/12349/21813/18018/12606/16969/17342/12262/18081/238377/224109/16477/232790/12010/16658/620235	32
GO:0010876	lipid localization	31/413	437/29008	2.83982e-13	2.82136e-10	1.7577e-10	52857/22259/11816/19156/11303/237542/72508/16416/18035/65107/83433/11307/12266/16952/13660/18739/23943/66853/107508/16592/20750/67166/18550/66508/11666/26457/12306/16971/216892/244152/22260	31
GO:0006869	lipid transport	28/413	387/29008	2.5922e-12	2.06028e-09	1.28355e-09	52857/22259/11816/19156/11303/237542/72508/16416/18035/65107/83433/11307/16952/18739/23943/107508/16592/20750/67166/18550/66508/11666/26457/12306/16971/216892/244152/22260	28
GO:1903131	mononuclear cell differentiation	31/413	489/29008	5.31855e-12	3.52265e-09	2.1946e-09	27060/20375/21803/19698/19156/15170/21423/50932/15519/12504/83433/16149/16952/11501/19419/19260/16792/16848/65963/75974/21813/18018/16969/56436/277360/233912/12193/238377/270110/12010/16658	31
GO:0048771	tissue remodeling	20/413	202/29008	1.37966e-11	7.8325e-09	4.87962e-09	23849/11433/27060/19353/17395/16416/22042/12978/16998/11501/16401/12349/14595/20750/12988/17342/16971/14062/232790/620235	20
GO:0019216	regulation of lipid metabolic process	26/413	379/29008	5.18012e-11	2.49406e-08	1.55379e-08	19353/22259/21803/11816/19156/228026/12540/105349/210992/83433/11307/12266/16149/16952/66853/12334/16592/108099/66508/11666/26457/18604/104418/233912/56632/22260	26
GO:0030098	lymphocyte differentiation	28/413	441/29008	5.64834e-11	2.49406e-08	1.55379e-08	27060/20375/21803/19698/19156/15170/21423/50932/15519/12504/16149/16952/11501/19419/19260/16792/16848/75974/21813/18018/16969/56436/277360/233912/12193/270110/12010/16658	28
GO:0045453	bone resorption	13/413	78/29008	7.81272e-11	3.10478e-08	1.93427e-08	11433/27060/19353/16416/22042/12978/16998/11501/12349/20750/12988/232790/620235	13
GO:1903706	regulation of hemopoiesis	26/413	398/29008	1.50671e-10	5.40636e-08	3.36815e-08	20375/21803/15170/16416/18035/15519/12504/83433/16149/12978/16952/26379/11501/19419/12349/65963/21813/16969/17342/12262/18081/56436/12193/238377/12010/16658	26
GO:1905952	regulation of lipid localization	18/413	183/29008	1.63252e-10	5.40636e-08	3.36815e-08	22259/11816/11303/237542/16416/18035/83433/11307/12266/13660/66853/107508/20750/18550/66508/12306/16971/22260	18
GO:1902105	regulation of leukocyte differentiation	23/413	320/29008	2.75428e-10	8.41963e-08	5.24541e-08	21803/15170/16416/15519/12504/83433/16149/12978/16952/26379/11501/19419/12349/65963/21813/16969/17342/12262/18081/56436/12193/238377/16658	23
GO:0046849	bone remodeling	14/413	105/29008	3.19911e-10	9.0809e-08	5.65737e-08	11433/27060/19353/16416/22042/12978/16998/11501/12349/20750/12988/17342/232790/620235	14
GO:0030217	T cell differentiation	22/413	299/29008	4.34881e-10	1.15214e-07	7.17782e-08	27060/20375/21803/19698/19156/21423/50932/15519/12504/16149/16952/11501/19419/19260/16848/21813/56436/277360/233912/12193/12010/16658	22
GO:0051235	maintenance of location	23/413	335/29008	6.74532e-10	1.67537e-07	1.04375e-07	12313/22259/21803/11816/15170/54401/237542/16416/18035/12504/83433/11307/12266/14319/13660/66853/14387/108686/14062/233571/103172/224109/22260	23
GO:0071692	protein localization to extracellular region	25/413	401/29008	9.00638e-10	2.10537e-07	1.31164e-07	27060/19353/22259/21803/11816/19156/11303/17470/27426/83433/11307/16952/16181/65114/22228/59090/74772/16971/230908/238377/14062/52055/22138/224109/22260	25
GO:0033674	positive regulation of kinase activity	26/413	435/29008	1.01008e-09	2.19922e-07	1.37011e-07	19353/21803/26403/12540/237542/16416/15519/12575/12504/83433/16149/12978/11501/18173/16181/19419/108099/26457/12988/21813/19882/108686/104418/52521/18148/109905	26
GO:0050900	leukocyte migration	24/413	373/29008	1.05146e-09	2.19922e-07	1.37011e-07	19353/20375/21803/12540/17395/66102/16416/19141/18810/17470/83433/16149/12978/16952/22340/11501/16401/19260/14595/20750/12527/18081/277360/216892	24
GO:0002761	regulation of myeloid leukocyte differentiation	15/413	137/29008	1.24449e-09	2.4728e-07	1.54055e-07	21803/16416/12504/83433/16149/12978/26379/11501/12349/16969/17342/12262/18081/238377/16658	15
GO:0010888	negative regulation of lipid storage	8/413	26/29008	1.97001e-09	3.72801e-07	2.32254e-07	22259/237542/16416/18035/83433/11307/66853/22260	8
GO:0034103	regulation of tissue remodeling	12/413	84/29008	2.65534e-09	4.74473e-07	2.95595e-07	23849/16416/22042/12978/16998/11501/12349/20750/12988/16971/232790/620235	12
GO:0045124	regulation of bone resorption	10/413	52/29008	2.85082e-09	4.74473e-07	2.95595e-07	16416/22042/12978/16998/11501/12349/20750/12988/232790/620235	10
GO:0009306	protein secretion	24/413	393/29008	2.95332e-09	4.74473e-07	2.95595e-07	27060/19353/22259/21803/11816/19156/11303/17470/27426/83433/11307/16952/16181/65114/22228/59090/74772/16971/230908/238377/14062/52055/22138/22260	24
GO:0045637	regulation of myeloid cell differentiation	18/413	219/29008	3.00154e-09	4.74473e-07	2.95595e-07	20375/21803/16416/18035/12504/83433/16149/12978/26379/11501/12349/16969/17342/12262/18081/238377/12010/16658	18
GO:0035592	establishment of protein localization to extracellular region	24/413	394/29008	3.10425e-09	4.74473e-07	2.95595e-07	27060/19353/22259/21803/11816/19156/11303/17470/27426/83433/11307/16952/16181/65114/22228/59090/74772/16971/230908/238377/14062/52055/22138/22260	24
GO:0010883	regulation of lipid storage	10/413	54/29008	4.20448e-09	6.18837e-07	3.85534e-07	22259/237542/16416/18035/83433/11307/12266/13660/66853/22260	10
GO:0071560	cellular response to transforming growth factor beta stimulus	18/413	226/29008	4.94083e-09	6.73016e-07	4.19287e-07	12390/20375/21803/21812/105349/16998/74117/13805/18550/21813/58250/16969/24063/16971/12193/244152/224109/353310	18
GO:0032371	regulation of sterol transport	11/413	71/29008	5.08065e-09	6.73016e-07	4.19287e-07	22259/11816/11303/18035/83433/11307/18550/66508/12306/16971/22260	11
GO:0032374	regulation of cholesterol transport	11/413	71/29008	5.08065e-09	6.73016e-07	4.19287e-07	22259/11816/11303/18035/83433/11307/18550/66508/12306/16971/22260	11
GO:0015918	sterol transport	13/413	109/29008	5.56216e-09	6.90751e-07	4.30336e-07	22259/11816/11303/18035/83433/11307/67166/18550/66508/12306/16971/244152/22260	13
GO:0030301	cholesterol transport	13/413	109/29008	5.56216e-09	6.90751e-07	4.30336e-07	22259/11816/11303/18035/83433/11307/67166/18550/66508/12306/16971/244152/22260	13
GO:0010874	regulation of cholesterol efflux	9/413	42/29008	6.48632e-09	7.61312e-07	4.74295e-07	22259/11816/11303/18035/83433/11307/66508/16971/22260	9
GO:0071559	response to transforming growth factor beta	18/413	230/29008	6.51349e-09	7.61312e-07	4.74295e-07	12390/20375/21803/21812/105349/16998/74117/13805/18550/21813/58250/16969/24063/16971/12193/244152/224109/353310	18
GO:0070371	ERK1 and ERK2 cascade	22/413	349/29008	7.65225e-09	8.68858e-07	5.41296e-07	21803/11816/15170/16416/22631/12504/83433/12266/16149/12978/22340/19419/19260/76954/12988/24063/16971/12193/14062/233571/215449/109905	22
GO:0010875	positive regulation of cholesterol efflux	8/413	31/29008	9.34681e-09	1.03178e-06	6.42798e-07	22259/11816/11303/18035/83433/11307/16971/22260	8
GO:0006898	receptor-mediated endocytosis	19/413	265/29008	1.03987e-08	1.07567e-06	6.70136e-07	12390/11816/66102/16416/22042/12266/16401/20612/12757/12527/12306/21813/27008/544817/232227/380713/233489/16971/12010	19
GO:0010563	negative regulation of phosphorus metabolic process	25/413	453/29008	1.05564e-08	1.07567e-06	6.70136e-07	21803/11816/15170/67605/54401/15525/22627/210992/18810/12575/13805/19260/12580/108099/26457/12988/16332/59090/24063/217124/16971/230908/235584/18148/320795	25
GO:0045936	negative regulation of phosphate metabolic process	25/413	453/29008	1.05564e-08	1.07567e-06	6.70136e-07	21803/11816/15170/67605/54401/15525/22627/210992/18810/12575/13805/19260/12580/108099/26457/12988/16332/59090/24063/217124/16971/230908/235584/18148/320795	25
GO:0070372	regulation of ERK1 and ERK2 cascade	21/413	326/29008	1.15462e-08	1.14712e-06	7.14651e-07	21803/11816/15170/16416/22631/12504/83433/12266/16149/12978/22340/19419/19260/76954/12988/24063/16971/14062/233571/215449/109905	21
GO:0032373	positive regulation of sterol transport	9/413	45/29008	1.24137e-08	1.17457e-06	7.31753e-07	22259/11816/11303/18035/83433/11307/12306/16971/22260	9
GO:0032376	positive regulation of cholesterol transport	9/413	45/29008	1.24137e-08	1.17457e-06	7.31753e-07	22259/11816/11303/18035/83433/11307/12306/16971/22260	9
GO:0050708	regulation of protein secretion	20/413	298/29008	1.30198e-08	1.20327e-06	7.49636e-07	27060/19353/22259/21803/11816/17470/83433/11307/16952/65114/22228/59090/74772/16971/230908/238377/14062/52055/22138/22260	20
GO:0042060	wound healing	22/413	361/29008	1.4093e-08	1.27285e-06	7.92982e-07	21803/11816/15170/16416/18792/18810/12575/12266/16952/23789/22340/18173/12628/13805/14595/67166/12527/12306/74012/14062/244152/14775	22
GO:0033344	cholesterol efflux	10/413	62/29008	1.70701e-08	1.47471e-06	9.18738e-07	22259/11816/11303/18035/83433/11307/66508/16971/244152/22260	10
GO:0046850	regulation of bone remodeling	10/413	62/29008	1.70701e-08	1.47471e-06	9.18738e-07	16416/22042/12978/16998/11501/12349/20750/12988/232790/620235	10
GO:0045670	regulation of osteoclast differentiation	11/413	80/29008	1.85381e-08	1.56746e-06	9.76521e-07	16416/83433/12978/26379/11501/12349/16969/17342/18081/238377/16658	11
GO:0002685	regulation of leukocyte migration	17/413	223/29008	2.53323e-08	2.0973e-06	1.30661e-06	19353/20375/21803/17395/16416/19141/17470/83433/16149/12978/16952/22340/11501/16401/19260/12527/18081	17
GO:0019882	antigen processing and presentation	13/413	126/29008	3.26523e-08	2.61583e-06	1.62965e-06	19698/19156/83433/21355/224727/16149/18173/67166/26888/54445/12010/14972/14964	13
GO:0070374	positive regulation of ERK1 and ERK2 cascade	17/413	227/29008	3.29118e-08	2.61583e-06	1.62965e-06	21803/11816/16416/12504/83433/12266/16149/12978/22340/19419/19260/76954/16971/14062/233571/215449/109905	17
GO:0032368	regulation of lipid transport	14/413	153/29008	4.49716e-08	3.50426e-06	2.18314e-06	22259/11816/11303/16416/18035/83433/11307/107508/20750/18550/66508/12306/16971/22260	14
GO:0019915	lipid storage	11/413	89/29008	5.76201e-08	4.40189e-06	2.74236e-06	22259/11816/237542/16416/18035/83433/11307/12266/13660/66853/22260	11
GO:0045780	positive regulation of bone resorption	7/413	26/29008	5.87067e-08	4.40189e-06	2.74236e-06	16416/22042/16998/11501/12349/20750/232790	7
GO:0045834	positive regulation of lipid metabolic process	15/413	183/29008	6.4913e-08	4.76778e-06	2.97031e-06	19353/22259/21803/11816/12540/11307/16149/16952/66853/12334/11666/26457/104418/56632/22260	15
GO:0051452	intracellular pH reduction	8/413	39/29008	6.59858e-08	4.76778e-06	2.97031e-06	27060/57138/11975/18173/12349/70495/29876/240283	8
GO:0072659	protein localization to plasma membrane	19/413	301/29008	7.94848e-08	5.59716e-06	3.48702e-06	19353/21803/53331/83433/13660/74117/65114/12306/12988/11933/108686/106039/225049/217124/233489/16971/20194/109905/72287	19
GO:0007179	transforming growth factor beta receptor signaling pathway	15/413	186/29008	8.04823e-08	5.59716e-06	3.48702e-06	12390/20375/21803/21812/16998/13805/18550/21813/58250/16969/24063/16971/244152/224109/353310	15
GO:1904951	positive regulation of establishment of protein localization	20/413	333/29008	8.16899e-08	5.59716e-06	3.48702e-06	19353/21803/12540/22627/28185/83433/11307/58801/12469/74117/19260/192193/65114/74772/16971/230908/238377/22138/22260/21454	20
GO:0055067	monovalent inorganic cation homeostasis	14/413	164/29008	1.07644e-07	7.17892e-06	4.47244e-06	27060/57138/20499/11975/18173/12349/20750/70495/11933/29876/240283/246198/18604/16790	14
GO:1905953	negative regulation of lipid localization	9/413	57/29008	1.08388e-07	7.17892e-06	4.47244e-06	22259/11816/237542/16416/18035/83433/11307/66853/22260	9
GO:0055088	lipid homeostasis	14/413	168/29008	1.45289e-07	9.46519e-06	5.89678e-06	22259/21803/11816/11303/83433/11307/13660/66853/66508/11666/12606/74772/244152/22260	14
GO:0048002	antigen processing and presentation of peptide antigen	10/413	78/29008	1.63163e-07	1.04582e-05	6.51543e-06	83433/21355/224727/16149/18173/26888/54445/12010/14972/14964	10
GO:0045851	pH reduction	8/413	44/29008	1.78626e-07	1.10939e-05	6.91143e-06	27060/57138/11975/18173/12349/70495/29876/240283	8
GO:0010256	endomembrane system organization	24/413	488/29008	1.78663e-07	1.10939e-05	6.91143e-06	12390/19156/12540/11303/22631/18810/11307/224727/23943/72265/56041/67166/12527/66508/11666/16582/13191/14276/27008/68929/67878/230908/231717/72287	24
GO:0072594	establishment of protein localization to organelle	22/413	418/29008	1.85073e-07	1.13151e-05	7.04927e-06	12313/21803/15525/18035/15519/16648/12177/22631/28185/12575/58801/12469/72265/15510/67437/19260/16792/192193/14276/230908/233726/21454	22
GO:0098657	import into cell	16/413	228/29008	2.03827e-07	1.2176e-05	7.58559e-06	117167/57138/20499/72508/16416/18174/83433/65221/66383/107508/16401/26457/11933/14276/110877/215113	16
GO:1905954	positive regulation of lipid localization	12/413	123/29008	2.05282e-07	1.2176e-05	7.58559e-06	22259/11816/11303/18035/83433/11307/12266/13660/20750/12306/16971/22260	12
GO:0046034	ATP metabolic process	17/413	259/29008	2.21237e-07	1.29293e-05	8.05494e-06	21803/66043/13382/83433/66383/80752/12628/108099/11666/16969/17995/12861/22272/103172/56632/12859/18655	17
GO:0060249	anatomical structure homeostasis	19/413	322/29008	2.26601e-07	1.30509e-05	8.13067e-06	11433/27060/19353/21803/16416/50932/210992/22042/12978/16998/11501/14387/12349/20750/13191/12988/14062/232790/620235	19
GO:0002697	regulation of immune effector process	22/413	424/29008	2.36141e-07	1.32468e-05	8.25272e-06	20375/21803/15170/11801/53331/22042/83433/12266/21355/16149/16952/15510/12628/19419/19260/16792/56632/320795/12010/14972/109905/14964	22
GO:0046890	regulation of lipid biosynthetic process	15/413	202/29008	2.36669e-07	1.32468e-05	8.25272e-06	22259/11816/105349/210992/11307/12266/16149/16952/12334/16592/11666/26457/233912/56632/22260	15
GO:0007264	small GTPase mediated signal transduction	22/413	425/29008	2.45817e-07	1.35677e-05	8.45264e-06	19353/11816/12540/11303/72318/13449/19730/215632/19419/56041/75974/108686/232227/27261/74012/24063/69581/104418/14062/215449/20469/109905	22
GO:0045860	positive regulation of protein kinase activity	20/413	358/29008	2.61821e-07	1.40605e-05	8.75965e-06	21803/26403/237542/16416/15519/12575/12504/12978/11501/18173/16181/19419/108099/26457/12988/21813/19882/108686/18148/109905	20
GO:0070661	leukocyte proliferation	20/413	358/29008	2.61821e-07	1.40605e-05	8.75965e-06	27060/21803/15170/21423/17079/22042/12575/12504/83433/16149/12978/16952/15510/18173/19419/19260/16792/21813/233912/320795	20
GO:0002699	positive regulation of immune effector process	18/413	296/29008	3.03377e-07	1.6075e-05	1.00147e-05	20375/21803/53331/22042/83433/12266/21355/16149/16952/15510/19419/19260/16792/56632/12010/14972/109905/14964	18
GO:0002819	regulation of adaptive immune response	16/413	236/29008	3.25194e-07	1.70042e-05	1.05936e-05	21803/15170/53331/22042/12504/83433/12266/21355/16149/16952/15510/18173/320795/12010/14972/14964	16
GO:0071674	mononuclear cell migration	14/413	181/29008	3.63611e-07	1.86274e-05	1.16048e-05	20375/21803/12540/66102/16416/19141/18810/17470/12978/16952/11501/16401/18081/216892	14
GO:0045785	positive regulation of cell adhesion	23/413	471/29008	3.65612e-07	1.86274e-05	1.16048e-05	19353/21803/15170/12540/16416/15519/17909/22042/12504/16149/16952/11501/15510/16401/19419/19260/20750/21813/110253/18081/277360/20194/12010	23
GO:0106027	neuron projection organization	11/413	109/29008	4.69464e-07	2.36158e-05	1.47126e-05	235072/11816/12540/66713/19141/83433/74117/56376/11666/65114/13191	11
GO:0007035	vacuolar acidification	6/413	22/29008	4.9413e-07	2.45459e-05	1.5292e-05	27060/11975/18173/70495/29876/240283	6
GO:0002821	positive regulation of adaptive immune response	13/413	159/29008	5.04472e-07	2.47503e-05	1.54194e-05	21803/53331/22042/12504/83433/12266/21355/16149/15510/18173/12010/14972/14964	13
GO:0043954	cellular component maintenance	9/413	68/29008	5.17177e-07	2.50641e-05	1.56149e-05	11816/83433/12978/65114/16582/104418/14062/97031/103172	9
GO:1903829	positive regulation of cellular protein localization	17/413	277/29008	5.69217e-07	2.69549e-05	1.67928e-05	12390/21803/216169/22042/83433/58801/93679/12469/74117/19260/108686/70178/217124/16971/230908/18148/21454	17
GO:1902107	positive regulation of leukocyte differentiation	14/413	188/29008	5.76539e-07	2.69549e-05	1.67928e-05	21803/16416/15519/12504/83433/16149/12978/16952/11501/19419/12349/21813/18081/238377	14
GO:1903708	positive regulation of hemopoiesis	14/413	188/29008	5.76539e-07	2.69549e-05	1.67928e-05	21803/16416/15519/12504/83433/16149/12978/16952/11501/19419/12349/21813/18081/238377	14
GO:0042886	amide transport	19/413	343/29008	5.9295e-07	2.73998e-05	1.707e-05	27060/19353/19156/11303/11307/21355/16149/16952/65221/16181/12349/26457/14276/22228/59090/16971/230908/238377/52055	19
GO:0010821	regulation of mitochondrion organization	12/413	136/29008	6.13152e-07	2.80076e-05	1.74487e-05	17395/12177/22042/83433/58801/68166/65114/26949/74772/70435/103172/14775	12
GO:0016358	dendrite development	18/413	313/29008	6.84874e-07	3.09283e-05	1.92682e-05	235072/19353/11816/12540/57138/22629/270058/66713/50932/18174/68166/74117/56376/232227/380713/217124/233489/50772	18
GO:0002822	regulation of adaptive immune response based on somatic recombination of immune receptors built from immunoglobulin superfamily domains	15/413	220/29008	7.06089e-07	3.15281e-05	1.96419e-05	21803/15170/53331/22042/12504/83433/12266/21355/16952/15510/18173/320795/12010/14972/14964	15
GO:0015850	organic hydroxy compound transport	17/413	282/29008	7.29825e-07	3.22258e-05	2.00766e-05	22259/11816/11303/16416/18035/13723/83433/11307/20750/67166/18550/66508/12306/110877/16971/244152/22260	17
GO:0034341	response to interferon-gamma	12/413	139/29008	7.75305e-07	3.38578e-05	2.10933e-05	12540/66102/66713/72508/69635/16149/18173/74117/107508/56403/52055/80876	12
GO:0051099	positive regulation of binding	14/413	193/29008	7.91116e-07	3.41728e-05	2.12895e-05	12313/21803/11816/17395/15525/16341/74117/16848/67784/12306/16971/20194/12010/14958	14
GO:0051222	positive regulation of protein transport	18/413	317/29008	8.2257e-07	3.51494e-05	2.18979e-05	19353/21803/12540/22627/28185/83433/11307/58801/74117/19260/192193/65114/74772/16971/230908/238377/22138/22260	18
GO:0009896	positive regulation of catabolic process	23/413	494/29008	8.32983e-07	3.52157e-05	2.19393e-05	17454/11816/216157/15519/69635/210992/12177/83433/224727/93679/11501/66853/16792/11666/65114/106039/74735/16971/230908/12193/230598/435626/72287	23
GO:0002763	positive regulation of myeloid leukocyte differentiation	9/413	72/29008	8.49542e-07	3.55377e-05	2.21399e-05	21803/16416/12504/83433/16149/12978/12349/18081/238377	9
GO:0051897	positive regulation of protein kinase B signaling	11/413	116/29008	8.79918e-07	3.6425e-05	2.26926e-05	21803/21812/237542/15519/22340/11501/13805/17188/19882/18707/14775	11
GO:0055072	iron ion homeostasis	10/413	94/29008	9.57786e-07	3.92396e-05	2.44461e-05	117167/22042/18174/14319/66383/18173/74772/225049/233489/12010	10
GO:0031331	positive regulation of cellular catabolic process	21/413	425/29008	9.77873e-07	3.96537e-05	2.47041e-05	17454/11816/216157/15519/69635/12177/83433/224727/93679/11501/66853/16792/11666/65114/74735/16971/230908/12193/230598/435626/72287	21
GO:0033673	negative regulation of kinase activity	15/413	226/29008	9.91614e-07	3.98048e-05	2.47983e-05	11816/15170/67605/18810/12575/19260/12580/108099/12988/16332/59090/24063/235584/18148/320795	15
GO:0001819	positive regulation of cytokine production	23/413	500/29008	1.02356e-06	4.06762e-05	2.53411e-05	21803/15519/17470/28185/83433/12266/16149/12978/16952/11501/15510/18173/19419/19260/16792/18550/70495/57914/54445/16971/14062/56632/12010	23
GO:0032103	positive regulation of response to external stimulus	21/413	427/29008	1.05405e-06	4.14734e-05	2.58378e-05	19353/20375/21803/18035/19141/15519/17079/28185/83433/12266/16149/12978/22340/11501/15510/19419/53323/12606/18081/380713/16971	21
GO:0070997	neuron death	21/413	428/29008	1.09414e-06	4.26287e-05	2.65575e-05	11816/26403/12540/67605/216157/67579/19141/18792/17470/83433/58801/22340/11501/15510/12334/65114/233489/16971/14062/18148/14775	21
GO:0051048	negative regulation of secretion	14/413	199/29008	1.14126e-06	4.40327e-05	2.74322e-05	22259/20375/11816/17470/16149/16952/16181/22228/59090/16790/14062/52055/215449/109905	14
GO:0042326	negative regulation of phosphorylation	20/413	396/29008	1.26779e-06	4.84441e-05	3.01805e-05	21803/11816/15170/67605/15525/18810/12575/13805/19260/12580/108099/12988/16332/59090/24063/16971/230908/235584/18148/320795	20
GO:0051098	regulation of binding	20/413	397/29008	1.31784e-06	4.98771e-05	3.10733e-05	12313/21803/11816/12540/21812/17395/15525/16341/12575/74117/16401/16848/67784/12306/16969/16971/20194/229534/12010/14958	20
GO:0017015	regulation of transforming growth factor beta receptor signaling pathway	11/413	121/29008	1.34129e-06	5.02855e-05	3.13277e-05	12390/21803/13805/18550/58250/16969/24063/16971/244152/224109/353310	11
GO:0032370	positive regulation of lipid transport	10/413	100/29008	1.70003e-06	6.23524e-05	3.88453e-05	22259/11816/11303/18035/83433/11307/20750/12306/16971/22260	10
GO:0007033	vacuole organization	13/413	177/29008	1.70229e-06	6.23524e-05	3.88453e-05	27060/27419/13033/11303/329015/14387/16792/67166/66508/70495/65114/74772/435626	13
GO:1903844	regulation of cellular response to transforming growth factor beta stimulus	11/413	124/29008	1.71022e-06	6.23524e-05	3.88453e-05	12390/21803/13805/18550/58250/16969/24063/16971/244152/224109/353310	11
GO:0032943	mononuclear cell proliferation	18/413	334/29008	1.73402e-06	6.26454e-05	3.90279e-05	21803/15170/21423/17079/22042/12575/12504/16149/12978/16952/15510/18173/19419/19260/16792/21813/233912/320795	18
GO:1990778	protein localization to cell periphery	19/413	369/29008	1.75958e-06	6.29962e-05	3.92464e-05	19353/21803/53331/83433/13660/74117/65114/12306/12988/11933/108686/106039/225049/217124/233489/16971/20194/109905/72287	19
GO:0002460	adaptive immune response based on somatic recombination of immune receptors built from immunoglobulin superfamily domains	22/413	480/29008	1.86634e-06	6.62219e-05	4.1256e-05	27060/21803/19698/15170/53331/22042/12504/83433/12266/21355/16149/16952/18034/15510/18173/12628/57914/12262/320795/12010/14972/14964	22
GO:0022604	regulation of cell morphogenesis	18/413	337/29008	1.96758e-06	6.91961e-05	4.31089e-05	19353/17454/12540/66713/16416/17909/12978/16952/23789/74117/67784/110253/140570/233489/277360/69581/20194/57778	18
GO:0002824	positive regulation of adaptive immune response based on somatic recombination of immune receptors built from immunoglobulin superfamily domains	12/413	152/29008	2.00465e-06	6.98814e-05	4.35359e-05	21803/53331/22042/12504/83433/12266/21355/15510/18173/12010/14972/14964	12
GO:0002687	positive regulation of leukocyte migration	12/413	153/29008	2.14771e-06	7.42172e-05	4.62371e-05	19353/20375/21803/17395/16416/19141/83433/16149/12978/22340/11501/16401	12
GO:0042159	lipoprotein catabolic process	5/413	16/29008	2.19177e-06	7.50868e-05	4.67789e-05	11816/216169/13033/76192/70178	5
GO:1904062	regulation of cation transmembrane transport	19/413	376/29008	2.31723e-06	7.8105e-05	4.86592e-05	12313/27060/21803/15170/18301/17395/22629/16416/50932/22627/69635/83433/66383/19260/11933/215113/14062/233571/56632	19
GO:1901652	response to peptide	20/413	412/29008	2.31917e-06	7.8105e-05	4.86592e-05	12390/17395/237542/72508/18035/19141/83433/16952/26379/107508/16401/12349/19260/56041/26457/12988/16332/18604/56436/16971	20
GO:0060996	dendritic spine development	11/413	128/29008	2.33914e-06	7.81155e-05	4.86657e-05	235072/19353/11816/12540/57138/66713/68166/74117/56376/232227/50772	11
GO:1901653	cellular response to peptide	17/413	308/29008	2.43665e-06	8.06936e-05	5.02719e-05	12390/237542/72508/19141/83433/26379/107508/16401/12349/19260/56041/26457/12988/16332/18604/56436/16971	17
GO:0030225	macrophage differentiation	7/413	44/29008	2.74243e-06	9.00695e-05	5.6113e-05	20375/21803/12504/12978/12606/12262/224109	7
GO:1903362	regulation of cellular protein catabolic process	15/413	246/29008	2.84481e-06	9.20509e-05	5.73474e-05	11816/216157/103573/15519/83433/224727/16792/53323/18550/65114/12306/74772/16971/59025/14775	15
GO:0016032	viral process	18/413	346/29008	2.84909e-06	9.20509e-05	5.73474e-05	12390/11816/12540/16416/12504/16149/12978/93679/20612/67166/66085/19882/216238/74735/230908/23983/80876/20823	18
GO:0046889	positive regulation of lipid biosynthetic process	10/413	106/29008	2.90028e-06	9.29494e-05	5.79072e-05	22259/11816/11307/16149/16952/12334/11666/26457/56632/22260	10
GO:0022407	regulation of cell-cell adhesion	21/413	457/29008	3.07245e-06	9.7398e-05	6.06786e-05	20375/21803/15170/50932/15519/17909/22042/12504/16149/16952/11501/15510/16181/16401/19419/19260/16792/12527/21813/12010/353310	21
GO:0001894	tissue homeostasis	16/413	280/29008	3.08811e-06	9.7398e-05	6.06786e-05	11433/27060/19353/21803/16416/210992/22042/12978/16998/11501/12349/20750/12988/14062/232790/620235	16
GO:1901214	regulation of neuron death	19/413	384/29008	3.14735e-06	9.80831e-05	6.11054e-05	11816/26403/12540/67605/216157/67579/19141/17470/83433/58801/22340/11501/15510/12334/65114/233489/16971/14062/18148	19
GO:0030004	cellular monovalent inorganic cation homeostasis	10/413	107/29008	3.15919e-06	9.80831e-05	6.11054e-05	27060/57138/11975/18173/12349/20750/70495/11933/29876/240283	10
GO:0001933	negative regulation of protein phosphorylation	18/413	349/29008	3.21401e-06	9.825e-05	6.12094e-05	21803/11816/15170/67605/15525/18810/12575/13805/19260/12580/108099/16332/24063/16971/230908/235584/18148/320795	18
GO:0071900	regulation of protein serine/threonine kinase activity	18/413	349/29008	3.21401e-06	9.825e-05	6.12094e-05	21803/11816/26403/15170/12575/12978/11501/16181/19419/19260/12580/108099/26457/12988/19882/16332/24063/235584	18
GO:0034504	protein localization to nucleus	17/413	317/29008	3.58588e-06	0.000108781	6.777e-05	12390/21803/237542/103573/22627/18035/16648/22042/12575/93679/19260/16969/74772/230908/103172/18148/233726	17
GO:0042176	regulation of protein catabolic process	19/413	389/29008	3.79436e-06	0.000114233	7.1167e-05	11816/216157/103573/15519/210992/83433/224727/11501/16792/53323/18550/65114/12306/106039/74772/16971/59025/230598/14775	19
GO:0061515	myeloid cell development	9/413	87/29008	4.24283e-06	0.000126775	7.89801e-05	15170/18174/12978/80752/16969/18081/238377/224109/620235	9
GO:0032801	receptor catabolic process	6/413	31/29008	4.3751e-06	0.000129751	8.08345e-05	21803/11816/19141/16792/18550/12306	6
GO:0043112	receptor metabolic process	13/413	194/29008	4.69811e-06	0.000138298	8.61595e-05	21803/11816/16416/19141/22042/16792/12527/18550/66508/12306/232227/233489/231717	13
GO:0032675	regulation of interleukin-6 production	12/413	166/29008	5.01713e-06	0.000145032	9.03546e-05	15170/17470/83433/16149/15510/12334/19260/16792/12988/54445/14062/56632	12
GO:0043277	apoptotic cell clearance	7/413	48/29008	5.01749e-06	0.000145032	9.03546e-05	19353/22259/16416/83433/12266/16952/16971	7
GO:0042113	B cell activation	20/413	434/29008	5.05578e-06	0.000145032	9.03546e-05	27060/20375/21803/15170/21423/17079/22042/12575/16149/15510/19419/16792/16848/75974/18018/16969/18707/12193/270110/320795	20
GO:0097529	myeloid leukocyte migration	14/413	226/29008	5.07284e-06	0.000145032	9.03546e-05	19353/20375/19141/17470/83433/16149/12978/16952/22340/11501/20750/12527/18081/277360	14
GO:0001818	negative regulation of cytokine production	16/413	292/29008	5.27289e-06	0.000149675	9.32469e-05	11433/19353/21803/19698/15170/17470/83433/16952/18173/19260/16792/26888/18550/11666/12988/244152	16
GO:0051348	negative regulation of transferase activity	15/413	259/29008	5.3282e-06	0.000150172	9.35567e-05	11816/15170/67605/18810/12575/19260/12580/108099/12988/16332/59090/24063/235584/18148/320795	15
GO:0097006	regulation of plasma lipoprotein particle levels	8/413	68/29008	5.53097e-06	0.000153943	9.5906e-05	11816/11303/83433/11307/13660/12306/12988/22260	8
GO:0048872	homeostasis of number of cells	18/413	363/29008	5.53947e-06	0.000153943	9.5906e-05	27060/19353/20375/21803/21423/18174/58801/16149/16952/12628/75974/16969/18707/216892/14062/320795/12010/16658	18
GO:0007039	protein catabolic process in the vacuole	5/413	19/29008	5.63262e-06	0.000155445	9.68416e-05	27060/19156/65114/74772/16971	5
GO:0002274	myeloid leukocyte activation	15/413	261/29008	5.84688e-06	0.000159771	9.95371e-05	22259/20375/21803/19698/22631/17470/83433/15510/18173/19419/21813/57914/12606/56632/16478	15
GO:0043405	regulation of MAP kinase activity	13/413	198/29008	5.86981e-06	0.000159771	9.95371e-05	21803/11816/26403/15170/11501/16181/19419/19260/12988/19882/16332/24063/235584	13
GO:0007265	Ras protein signal transduction	17/413	330/29008	6.10975e-06	0.000164055	0.000102206	19353/11816/12540/11303/72318/13449/215632/19419/232227/27261/74012/24063/69581/104418/14062/215449/109905	17
GO:0046651	lymphocyte proliferation	17/413	330/29008	6.10975e-06	0.000164055	0.000102206	21803/15170/21423/17079/22042/12575/12504/16149/16952/15510/18173/19419/19260/16792/21813/233912/320795	17
GO:0006879	cellular iron ion homeostasis	8/413	69/29008	6.17932e-06	0.000164809	0.000102676	117167/22042/18174/14319/66383/18173/74772/225049	8
GO:1903531	negative regulation of secretion by cell	12/413	170/29008	6.4074e-06	0.000169089	0.000105342	22259/20375/11816/17470/16952/16181/22228/59090/14062/52055/215449/109905	12
GO:0002478	antigen processing and presentation of exogenous peptide antigen	6/413	33/29008	6.42489e-06	0.000169089	0.000105342	21355/16149/26888/54445/12010/14972	6
GO:0062012	regulation of small molecule metabolic process	18/413	369/29008	6.93436e-06	0.000181297	0.000112947	22259/11816/228026/83433/11307/58801/16149/16952/16592/108099/20602/11666/16969/59090/18604/233571/56632/22260	18
GO:0044403	biological process involved in symbiotic interaction	15/413	265/29008	7.02116e-06	0.000182367	0.000113614	12390/11816/16416/12504/16149/12978/93679/15510/20612/67166/74735/230908/80876/14775/21454	15
GO:0001667	ameboidal-type cell migration	20/413	444/29008	7.07584e-06	0.000182593	0.000113755	19353/21803/11816/12540/21812/17395/16416/19141/18810/16952/23789/11501/74117/16401/67784/21813/232227/18707/320795/14775	20
GO:0006469	negative regulation of protein kinase activity	13/413	203/29008	7.69252e-06	0.000197226	0.000122871	11816/15170/67605/18810/12575/19260/12580/108099/16332/24063/235584/18148/320795	13
GO:0034248	regulation of cellular amide metabolic process	20/413	448/29008	8.07004e-06	0.000205579	0.000128075	17454/11816/13690/228026/67579/72508/69635/16341/11307/107508/13684/56403/140570/18604/233489/230908/12193/18148/56632/24015	20
GO:0032635	interleukin-6 production	12/413	174/29008	8.12509e-06	0.000205663	0.000128127	15170/17470/83433/16149/15510/12334/19260/16792/12988/54445/14062/56632	12
GO:0050808	synapse organization	21/413	489/29008	8.66726e-06	0.000217998	0.000135812	235072/11816/216169/12540/66713/19141/22631/83433/12266/74117/56376/67784/65114/13191/140570/12262/70178/233489/104418/14062/103172	21
GO:0033077	T cell differentiation in thymus	9/413	95/29008	8.79417e-06	0.000219799	0.000136934	21423/50932/16149/11501/19419/56436/12193/12010/16658	9
GO:0001776	leukocyte homeostasis	10/413	120/29008	8.85887e-06	0.000220032	0.000137079	27060/21803/58801/16149/16952/12628/75974/18707/216892/320795	10
GO:0045672	positive regulation of osteoclast differentiation	6/413	35/29008	9.19206e-06	0.00022689	0.000141352	16416/83433/12978/12349/18081/238377	6
GO:0051453	regulation of intracellular pH	8/413	73/29008	9.45396e-06	0.000231541	0.00014425	27060/57138/11975/18173/12349/70495/29876/240283	8
GO:0010631	epithelial cell migration	16/413	306/29008	9.49704e-06	0.000231541	0.00014425	19353/21803/11816/21812/17395/16416/19141/16952/23789/11501/67784/21813/232227/18707/320795/14775	16
GO:0010720	positive regulation of cell development	18/413	378/29008	9.6224e-06	0.000231898	0.000144472	19353/21803/11816/12540/66713/16416/18755/74117/67784/110253/140570/18081/233489/277360/16971/20194/238377/53605	18
GO:0150146	cell junction disassembly	5/413	21/29008	9.62838e-06	0.000231898	0.000144472	21812/83433/12266/232227/12262	5
GO:0050727	regulation of inflammatory response	17/413	342/29008	9.74894e-06	0.000233387	0.000145399	11433/22259/11816/18035/17470/83433/12266/16952/83490/11501/15510/11669/65114/76192/12606/18081/14775	17
GO:0090132	epithelium migration	16/413	308/29008	1.02994e-05	0.00024509	0.00015269	19353/21803/11816/21812/17395/16416/19141/16952/23789/11501/67784/21813/232227/18707/320795/14775	16
GO:0055092	sterol homeostasis	9/413	97/29008	1.04323e-05	0.000246774	0.000153739	22259/11816/11303/11307/13660/66508/11666/244152/22260	9
GO:0006605	protein targeting	15/413	275/29008	1.0924e-05	0.000256876	0.000160033	54401/15525/22627/15519/12177/22631/28185/72265/15510/74117/67437/16792/192193/14276/27008	15
GO:0034765	regulation of ion transmembrane transport	21/413	497/29008	1.10639e-05	0.000258635	0.000161129	12313/27060/21803/15170/18301/13058/17395/22629/16416/50932/22627/69635/83433/66383/19260/11933/29876/215113/14062/233571/56632	21
GO:0090130	tissue migration	16/413	310/29008	1.11618e-05	0.000259396	0.000161603	19353/21803/11816/21812/17395/16416/19141/16952/23789/11501/67784/21813/232227/18707/320795/14775	16
GO:0007040	lysosome organization	8/413	75/29008	1.15754e-05	0.0002659	0.000165655	27419/11303/14387/16792/67166/66508/70495/65114	8
GO:0080171	lytic vacuole organization	8/413	75/29008	1.15754e-05	0.0002659	0.000165655	27419/11303/14387/16792/67166/66508/70495/65114	8
GO:0072593	reactive oxygen species metabolic process	14/413	244/29008	1.21448e-05	0.000277377	0.000172805	11433/21803/13058/18792/12575/58801/15510/11669/11666/21813/277360/224109/56632/14775	14
GO:0006885	regulation of pH	9/413	99/29008	1.23241e-05	0.000279863	0.000174354	27060/57138/11975/18173/12349/70495/29876/240283/18604	9
GO:0045216	cell-cell junction organization	13/413	213/29008	1.28895e-05	0.000291039	0.000181316	19353/21803/12540/21812/18755/22330/18810/12978/12527/16582/12988/14062/353310	13
GO:0015833	peptide transport	16/413	314/29008	1.30817e-05	0.00029371	0.00018298	27060/19353/11303/11307/21355/16149/16952/65221/16181/12349/22228/59090/16971/230908/238377/52055	16
GO:0032092	positive regulation of protein binding	9/413	100/29008	1.33748e-05	0.000298605	0.00018603	11816/17395/15525/74117/16848/67784/12306/16971/12010	9
GO:0002705	positive regulation of leukocyte mediated immunity	12/413	183/29008	1.35326e-05	0.000300439	0.000187172	20375/21803/53331/22042/83433/12266/21355/15510/19419/12010/14972/14964	12
GO:0097061	dendritic spine organization	9/413	101/29008	1.4501e-05	0.00032015	0.000199452	235072/11816/12540/66713/19141/83433/74117/56376/65114	9
GO:0044843	cell cycle G1/S phase transition	13/413	216/29008	1.49575e-05	0.000328405	0.000204595	26403/15170/21423/72508/12575/16952/18557/13684/12580/18018/69581/104418/19054	13
GO:0019217	regulation of fatty acid metabolic process	9/413	102/29008	1.57069e-05	0.000342963	0.000213665	22259/228026/16149/16952/16592/108099/11666/18604/22260	9
GO:0016050	vesicle organization	15/413	284/29008	1.59733e-05	0.000346874	0.000216102	12390/11303/53331/11307/16952/269338/56041/67166/66508/216238/74772/233489/20194/231717/72287	15
GO:0043393	regulation of protein binding	13/413	218/29008	1.64931e-05	0.000356215	0.000221921	11816/12540/21812/17395/15525/12575/74117/16401/16848/67784/12306/16971/12010	13
GO:0050709	negative regulation of protein secretion	8/413	79/29008	1.70355e-05	0.000365941	0.00022798	22259/11816/17470/16952/22228/59090/14062/52055	8
GO:0002708	positive regulation of lymphocyte mediated immunity	11/413	158/29008	1.76675e-05	0.000377478	0.000235167	21803/53331/22042/83433/12266/21355/15510/19419/12010/14972/14964	11
GO:0090407	organophosphate biosynthetic process	20/413	476/29008	1.93672e-05	0.00041158	0.000256413	21803/66043/228026/11565/71780/104111/13382/210992/83433/12334/16592/66588/26457/16332/225049/18604/18707/104418/233571/56632	20
GO:0006826	iron ion transport	7/413	59/29008	2.03228e-05	0.000428555	0.000266989	117167/22042/18174/14319/66383/18173/12010	7
GO:0019884	antigen processing and presentation of exogenous antigen	6/413	40/29008	2.04697e-05	0.000428555	0.000266989	21355/16149/26888/54445/12010/14972	6
GO:0030641	regulation of cellular pH	8/413	81/29008	2.04896e-05	0.000428555	0.000266989	27060/57138/11975/18173/12349/70495/29876/240283	8
GO:0043087	regulation of GTPase activity	16/413	326/29008	2.0725e-05	0.000431209	0.000268642	12390/216991/19419/67784/75974/544817/232227/140570/24063/233489/277360/20194/229534/14062/20469/109905	16
GO:0050866	negative regulation of cell activation	13/413	223/29008	2.09524e-05	0.00043367	0.000270175	22259/20375/21803/11816/15170/17470/83433/16149/16952/19260/16792/12527/320795	13
GO:0050714	positive regulation of protein secretion	11/413	162/29008	2.2312e-05	0.000454692	0.000283272	19353/21803/83433/11307/65114/74772/16971/230908/238377/22138/22260	11
GO:0061025	membrane fusion	11/413	162/29008	2.2312e-05	0.000454692	0.000283272	12390/53331/16952/11501/269338/56041/67166/12527/14276/216238/74772	11
GO:0002263	cell activation involved in immune response	16/413	328/29008	2.23265e-05	0.000454692	0.000283272	20375/21803/19698/17079/22631/22042/83433/16149/16952/15510/18173/19419/16848/75974/16971/56632	16
GO:0002260	lymphocyte homeostasis	8/413	82/29008	2.24257e-05	0.000454692	0.000283272	27060/21803/58801/16149/75974/18707/216892/320795	8
GO:0007041	lysosomal transport	9/413	107/29008	2.30999e-05	0.000465984	0.000290307	19156/53331/269338/16792/67166/65114/74772/52120/16971	9
GO:0071604	transforming growth factor beta production	6/413	41/29008	2.36927e-05	0.000475529	0.000296253	17470/16998/18550/70495/244152/224109	6
GO:0016197	endosomal transport	13/413	226/29008	2.41072e-05	0.000478781	0.000298279	12540/11303/70834/13660/269338/67166/66508/65114/13191/27008/106039/233489/231717	13
GO:0030595	leukocyte chemotaxis	13/413	226/29008	2.41072e-05	0.000478781	0.000298279	19353/20375/66102/19141/18810/16149/12978/16952/22340/11501/20750/18081/277360	13
GO:0000082	G1/S transition of mitotic cell cycle	12/413	194/29008	2.42161e-05	0.000478781	0.000298279	15170/21423/72508/12575/16952/18557/13684/12580/18018/69581/104418/19054	12
GO:0048145	regulation of fibroblast proliferation	9/413	108/29008	2.48873e-05	0.000489615	0.000305028	21803/17395/16416/12575/58801/16149/14319/14284/12306	9
GO:0051495	positive regulation of cytoskeleton organization	13/413	227/29008	2.52474e-05	0.000494252	0.000307917	19353/12540/21812/56431/13424/66713/30794/68166/23789/74117/13191/108686/20194	13
GO:0062197	cellular response to chemical stress	16/413	333/29008	2.68206e-05	0.000522475	0.0003255	19698/19156/228026/17395/69635/18810/18174/83433/16952/11669/11666/74772/18604/52521/20719/14775	16
GO:0002504	antigen processing and presentation of peptide or polysaccharide antigen via MHC class II	5/413	26/29008	2.93525e-05	0.000569008	0.00035449	83433/16149/67166/54445/12010	5
GO:0055076	transition metal ion homeostasis	10/413	138/29008	3.00858e-05	0.000580394	0.000361584	117167/22042/18174/14319/66383/18173/74772/225049/233489/12010	10
GO:0048144	fibroblast proliferation	9/413	111/29008	3.09701e-05	0.000594566	0.000370413	21803/17395/16416/12575/58801/16149/14319/14284/12306	9
GO:1900026	positive regulation of substrate adhesion-dependent cell spreading	6/413	43/29008	3.1362e-05	0.000599196	0.000373297	19353/12540/16416/110253/277360/20194	6
GO:0002064	epithelial cell development	14/413	266/29008	3.16818e-05	0.000602408	0.000375298	19353/21803/19156/22330/18810/14595/14284/110253/29876/56436/97031/215449/14775/109905	14
GO:0051224	negative regulation of protein transport	10/413	139/29008	3.20132e-05	0.000605811	0.000377419	22259/11816/17470/16952/12988/22228/59090/68889/14062/52055	10
GO:0050863	regulation of T cell activation	16/413	339/29008	3.32575e-05	0.000623445	0.000388405	21803/15170/15519/22042/12504/16149/16952/11501/15510/19419/19260/16792/12988/21813/56436/12010	16
GO:0045639	positive regulation of myeloid cell differentiation	9/413	112/29008	3.32588e-05	0.000623445	0.000388405	21803/16416/12504/83433/16149/12978/12349/18081/238377	9
GO:0030183	B cell differentiation	11/413	170/29008	3.48435e-05	0.000650084	0.000405001	27060/20375/15170/21423/16792/16848/75974/18018/16969/12193/270110	11
GO:0045723	positive regulation of fatty acid biosynthetic process	5/413	27/29008	3.5604e-05	0.000659666	0.00041097	22259/16149/16952/11666/22260	5
GO:0006119	oxidative phosphorylation	9/413	113/29008	3.56891e-05	0.000659666	0.00041097	66043/13382/66383/11666/17995/12861/22272/103172/12859	9
GO:0097028	dendritic cell differentiation	6/413	44/29008	3.58809e-05	0.000660142	0.000411266	20375/21803/19698/83433/65963/21813	6
GO:0002221	pattern recognition receptor signaling pathway	11/413	171/29008	3.67712e-05	0.000673405	0.000419529	22259/74136/18035/17079/83433/65221/83490/15510/19260/54445/18081	11
GO:0015909	long-chain fatty acid transport	7/413	65/29008	3.85447e-05	0.000702646	0.000437746	11816/72508/16952/107508/16592/11666/26457	7
GO:0002683	negative regulation of immune system process	19/413	460/29008	3.92519e-05	0.00071227	0.000443742	22259/20375/21803/15170/74136/17470/83433/21355/16149/16952/19260/16792/65963/12262/104418/238377/320795/14775/16658	19
GO:0099173	postsynapse organization	12/413	204/29008	3.96645e-05	0.000716486	0.000446368	235072/11816/216169/12540/66713/19141/83433/74117/56376/65114/70178/104418	12
GO:0051896	regulation of protein kinase B signaling	11/413	173/29008	4.09038e-05	0.000735528	0.000458232	21803/21812/237542/15519/22340/11501/13805/17188/19882/18707/14775	11
GO:0030100	regulation of endocytosis	13/413	238/29008	4.12667e-05	0.000738711	0.000460215	12313/22259/11816/12540/16416/83433/12266/12306/232227/233489/16971/22260/12010	13
GO:0043491	protein kinase B signaling	12/413	205/29008	4.15991e-05	0.000741321	0.000461841	21803/21812/237542/72508/15519/22340/11501/13805/17188/19882/18707/14775	12
GO:0051402	neuron apoptotic process	15/413	309/29008	4.23694e-05	0.000751678	0.000468293	11816/26403/12540/67605/67579/19141/83433/58801/22340/11501/15510/16971/14062/18148/14775	15
GO:0048284	organelle fusion	10/413	144/29008	4.33147e-05	0.000761649	0.000474505	12390/53331/22042/16952/269338/56041/67166/26949/216238/74772	10
GO:1904950	negative regulation of establishment of protein localization	10/413	144/29008	4.33147e-05	0.000761649	0.000474505	22259/11816/17470/16952/12988/22228/59090/68889/14062/52055	10
GO:0007162	negative regulation of cell adhesion	15/413	310/29008	4.39562e-05	0.000769524	0.000479411	11433/20375/21803/15170/16149/16952/11501/16181/19260/16792/67784/12527/140570/16971/353310	15
GO:1903039	positive regulation of leukocyte cell-cell adhesion	13/413	240/29008	4.4978e-05	0.000783959	0.000488404	21803/15519/22042/12504/16149/16952/11501/15510/16401/19419/19260/21813/12010	13
GO:0034142	toll-like receptor 4 signaling pathway	6/413	46/29008	4.64829e-05	0.000806651	0.000502541	22259/18035/83433/83490/19260/18081	6
GO:0060326	cell chemotaxis	15/413	312/29008	4.72873e-05	0.00081435	0.000507337	19353/20375/66102/19141/18810/16149/12978/16952/23789/22340/11501/13805/20750/18081/277360	15
GO:0043523	regulation of neuron apoptotic process	14/413	276/29008	4.73364e-05	0.00081435	0.000507337	11816/26403/12540/67605/67579/19141/83433/58801/22340/11501/15510/16971/14062/18148	14
GO:0045017	glycerolipid biosynthetic process	12/413	208/29008	4.79014e-05	0.000816996	0.000508986	22259/210992/12266/66853/12334/16592/26457/16332/225049/18707/104418/22260	12
GO:1902905	positive regulation of supramolecular fiber organization	12/413	208/29008	4.79014e-05	0.000816996	0.000508986	19353/12540/21812/56431/66713/30794/68166/23789/74117/13191/108686/20194	12
GO:0032488	Cdc42 protein signal transduction	4/413	15/29008	4.88144e-05	0.00082901	0.000516471	11816/12540/11303/69581	4
GO:0042692	muscle cell differentiation	18/413	428/29008	4.95571e-05	0.000838042	0.000522097	12390/21803/18807/70834/18810/28185/12266/13660/12628/12334/13805/56376/12527/18018/18081/20182/22138/14775	18
GO:0071675	regulation of mononuclear cell migration	9/413	118/29008	5.02183e-05	0.000844275	0.000525981	20375/21803/16416/19141/17470/12978/11501/16401/18081	9
GO:0045862	positive regulation of proteolysis	16/413	351/29008	5.03506e-05	0.000844275	0.000525981	11816/13033/216157/19141/69635/18174/83433/224727/58801/11501/15510/16792/233489/14062/230598/21353	16
GO:0051271	negative regulation of cellular component movement	15/413	315/29008	5.26998e-05	0.000879954	0.000548208	19353/21803/11816/237542/17470/16149/23789/13805/16181/12527/171207/17342/74012/29876/16971	15
GO:0032944	regulation of mononuclear cell proliferation	13/413	245/29008	5.55542e-05	0.000923734	0.000575483	21803/15170/21423/22042/12575/12504/16149/12978/16952/19260/16792/21813/320795	13
GO:0006839	mitochondrial transport	12/413	212/29008	5.75791e-05	0.000953415	0.000593974	66043/15525/15519/12177/22631/28185/58801/15510/65114/22228/103172/72287	12
GO:0051701	biological process involved in interaction with host	10/413	149/29008	5.78585e-05	0.000954064	0.000594379	12390/16416/12504/16149/93679/20612/67166/74735/80876/21454	10
GO:0002920	regulation of humoral immune response	6/413	48/29008	5.94551e-05	0.000972323	0.000605754	15170/11801/83433/12266/12628/216892	6
GO:0042304	regulation of fatty acid biosynthetic process	6/413	48/29008	5.94551e-05	0.000972323	0.000605754	22259/16149/16952/16592/11666/22260	6
GO:0002449	lymphocyte mediated immunity	19/413	477/29008	6.36498e-05	0.00103666	0.000645834	27060/21803/15170/53331/22042/83433/12266/21355/16149/15510/18173/12628/19419/67166/57914/12262/12010/14972/14964	19
GO:0019221	cytokine-mediated signaling pathway	17/413	397/29008	6.40718e-05	0.00103927	0.000647463	23849/20375/15170/18035/15976/12504/83433/16149/12978/16181/16792/53323/26457/57914/12606/12982/80876	17
GO:0050870	positive regulation of T cell activation	12/413	216/29008	6.8902e-05	0.00111308	0.000693442	21803/15519/22042/12504/16149/16952/11501/15510/19419/19260/21813/12010	12
GO:0042632	cholesterol homeostasis	8/413	96/29008	7.01861e-05	0.00112923	0.000703506	22259/11816/11303/11307/13660/66508/244152/22260	8
GO:0010565	regulation of cellular ketone metabolic process	10/413	153/29008	7.23095e-05	0.00115386	0.000718854	22259/228026/16149/16952/16592/108099/20602/11666/18604/22260	10
GO:0002366	leukocyte activation involved in immune response	15/413	324/29008	7.2336e-05	0.00115386	0.000718854	20375/21803/19698/17079/22631/22042/83433/16149/16952/15510/18173/19419/16848/75974/56632	15
GO:0031346	positive regulation of cell projection organization	18/413	441/29008	7.25884e-05	0.00115386	0.000718854	235072/19353/11816/12540/18010/21812/66713/13660/23789/74117/67784/75974/108686/140570/380713/233489/16971/109905	18
GO:0002224	toll-like receptor signaling pathway	9/413	124/29008	7.39579e-05	0.00117095	0.000729499	22259/18035/17079/83433/83490/15510/19260/54445/18081	9
GO:0022409	positive regulation of cell-cell adhesion	14/413	288/29008	7.47289e-05	0.00117846	0.000734179	21803/15519/17909/22042/12504/16149/16952/11501/15510/16401/19419/19260/21813/12010	14
GO:0034332	adherens junction organization	6/413	50/29008	7.51673e-05	0.00118069	0.000735567	12540/22330/18810/16582/12988/353310	6
GO:0072655	establishment of protein localization to mitochondrion	8/413	97/29008	7.55572e-05	0.00118214	0.000736472	12313/15525/15519/12177/22631/28185/58801/15510	8
GO:0032388	positive regulation of intracellular transport	11/413	186/29008	7.88198e-05	0.00122835	0.00076526	21803/12540/13424/22627/58801/13660/74117/19260/192193/12306/230908	11
GO:0051651	maintenance of location in cell	12/413	220/29008	8.20959e-05	0.00127239	0.000792696	12313/21803/11816/15170/16416/12504/14319/14387/108686/14062/233571/103172	12
GO:0031589	cell-substrate adhesion	16/413	366/29008	8.2286e-05	0.00127239	0.000792696	19353/12540/16416/50932/18792/22330/11501/16401/14595/20750/110253/18081/277360/16971/20194/56047	16
GO:1905146	lysosomal protein catabolic process	4/413	17/29008	8.32126e-05	0.00128173	0.000798515	19156/65114/74772/16971	4
GO:0052126	movement in host environment	9/413	126/29008	8.37156e-05	0.0012845	0.00080024	12390/16416/12504/16149/93679/20612/67166/74735/80876	9
GO:0090207	regulation of triglyceride metabolic process	6/413	51/29008	8.41756e-05	0.00128659	0.000801543	22259/11816/12266/66853/26457/22260	6
GO:0043542	endothelial cell migration	12/413	221/29008	8.57155e-05	0.00130013	0.000809975	19353/21803/11816/21812/16416/19141/16952/23789/11501/67784/18707/14775	12
GO:0045732	positive regulation of protein catabolic process	12/413	221/29008	8.57155e-05	0.00130013	0.000809975	11816/216157/15519/210992/83433/224727/11501/16792/65114/106039/16971/230598	12
GO:0090150	establishment of protein localization to membrane	13/413	256/29008	8.66886e-05	0.00130989	0.000816056	12313/15525/15519/224727/58801/72265/74117/67437/65114/12988/14276/27008/106039	13
GO:0032956	regulation of actin cytoskeleton organization	16/413	368/29008	8.76658e-05	0.00131964	0.000822129	19353/21803/12540/21812/56431/66713/30794/16416/68166/12978/23789/74117/108686/16971/20194/620235	16
GO:0030336	negative regulation of cell migration	14/413	293/29008	8.97028e-05	0.0013452	0.000838057	19353/21803/11816/237542/17470/16149/23789/13805/16181/171207/17342/74012/29876/16971	14
GO:0019058	viral life cycle	13/413	257/29008	9.01518e-05	0.00134685	0.000839086	12390/11816/12540/16416/12504/16149/93679/20612/67166/216238/74735/23983/80876	13
GO:0002237	response to molecule of bacterial origin	17/413	409/29008	9.20252e-05	0.00136969	0.000853314	11433/22259/20375/21803/77134/11303/66102/21423/18035/17079/83433/21355/18173/12628/19260/14062/12010	17
GO:0031343	positive regulation of cell killing	8/413	100/29008	9.37563e-05	0.00139025	0.000866122	20375/11801/53331/21355/19419/12010/14972/14964	8
GO:0030512	negative regulation of transforming growth factor beta receptor signaling pathway	7/413	75/29008	9.72839e-05	0.00143374	0.000893212	12390/58250/16969/24063/16971/244152/224109	7
GO:0033157	regulation of intracellular protein transport	12/413	224/29008	9.74103e-05	0.00143374	0.000893212	21803/12540/103573/22627/12177/58801/74117/19260/192193/74772/230908/68889	12
GO:1903037	regulation of leukocyte cell-cell adhesion	15/413	333/29008	9.80995e-05	0.00143855	0.000896213	21803/15170/15519/22042/12504/16149/16952/11501/15510/16401/19419/19260/16792/21813/12010	15
GO:0002706	regulation of lymphocyte mediated immunity	12/413	225/29008	0.000101602	0.00147604	0.000919571	21803/15170/53331/22042/83433/12266/21355/15510/19419/12010/14972/14964	12
GO:0007160	cell-matrix adhesion	12/413	225/29008	0.000101602	0.00147604	0.000919571	19353/16416/50932/18792/22330/11501/16401/14595/18081/16971/20194/56047	12
GO:0007015	actin filament organization	18/413	453/29008	0.000101771	0.00147604	0.000919571	19353/12540/21812/56431/66713/30794/18810/68166/23789/74117/326618/16332/108686/110253/217124/20194/17357/22138	18
GO:0007159	leukocyte cell-cell adhesion	16/413	373/29008	0.000102486	0.00148102	0.00092267	21803/15170/15519/22042/12504/16149/16952/11501/15510/12628/16401/19419/19260/16792/21813/12010	16
GO:0002703	regulation of leukocyte mediated immunity	14/413	297/29008	0.000103497	0.00149021	0.000928395	20375/21803/15170/53331/22042/83433/12266/21355/15510/19419/56632/12010/14972/14964	14
GO:0019646	aerobic electron transport chain	6/413	53/29008	0.000104764	0.00149821	0.000933378	13382/66383/17995/12861/22272/12859	6
GO:0032386	regulation of intracellular transport	15/413	335/29008	0.000104807	0.00149821	0.000933378	21803/12540/13424/103573/22627/12177/58801/13660/74117/19260/192193/12306/74772/230908/68889	15
GO:0070663	regulation of leukocyte proliferation	13/413	261/29008	0.00010523	0.00149834	0.000933463	21803/15170/21423/22042/12575/12504/16149/12978/16952/19260/16792/21813/320795	13
GO:0036035	osteoclast development	4/413	18/29008	0.000105788	0.00149834	0.000933463	80752/18081/238377/620235	4
GO:0010810	regulation of cell-substrate adhesion	12/413	226/29008	0.000105947	0.00149834	0.000933463	19353/12540/16416/50932/18792/22330/20750/110253/18081/277360/16971/20194	12
GO:0046718	viral entry into host cell	8/413	102/29008	0.000107797	0.00151909	0.000946389	12390/16416/12504/16149/93679/20612/74735/80876	8
GO:0051656	establishment of organelle localization	17/413	415/29008	0.000109656	0.00153983	0.000959311	27060/12540/13424/66713/103573/55946/22631/68166/74117/16401/19419/13191/24063/233489/18148/56632/24015	17
GO:0007249	I-kappaB kinase/NF-kappaB signaling	12/413	228/29008	0.000115119	0.00160409	0.000999344	20198/19698/53859/18035/22042/12504/83433/16149/93679/74735/56632/21353	12
GO:0010770	positive regulation of cell morphogenesis involved in differentiation	8/413	103/29008	0.000115443	0.00160409	0.000999344	19353/12540/66713/16416/74117/110253/277360/20194	8
GO:0070585	protein localization to mitochondrion	8/413	103/29008	0.000115443	0.00160409	0.000999344	12313/15525/15519/12177/22631/28185/58801/15510	8
GO:0046486	glycerolipid metabolic process	16/413	377/29008	0.000115878	0.00160452	0.000999611	22259/11816/210992/12266/12978/66853/12334/16592/26457/76192/16332/225049/18707/104418/22260/14775	16
GO:0009260	ribonucleotide biosynthetic process	10/413	162/29008	0.00011636	0.00160561	0.00100029	21803/66043/228026/11565/104111/13382/83433/66588/18604/56632	10
GO:0002696	positive regulation of leukocyte activation	19/413	500/29008	0.000117679	0.00161818	0.00100812	21803/21423/15519/22042/12575/12504/83433/16149/16952/11501/15510/19419/19260/21813/57914/12606/56632/12010/16478	19
GO:0017038	protein import	12/413	229/29008	0.000119955	0.0016438	0.00102408	21803/11816/15525/18035/15519/16648/28185/12575/15510/19260/230908/233726	12
GO:0002474	antigen processing and presentation of peptide antigen via MHC class I	6/413	55/29008	0.000129164	0.0017639	0.00109891	21355/224727/26888/12010/14972/14964	6
GO:1901361	organic cyclic compound catabolic process	18/413	463/29008	0.000133528	0.00181726	0.00113215	17454/11816/77134/22629/105349/16341/18173/140483/20750/11666/56403/113868/233016/68544/230908/12193/18148/20823	18
GO:0006909	phagocytosis	16/413	383/29008	0.000138831	0.00188298	0.00117309	19353/22259/21803/12540/11303/16416/83433/12266/16952/18173/67166/12988/19882/16971/233571/109905	16
GO:0044409	entry into host	8/413	106/29008	0.000141116	0.00190528	0.00118698	12390/16416/12504/16149/93679/20612/74735/80876	8
GO:2000146	negative regulation of cell motility	14/413	306/29008	0.000141434	0.00190528	0.00118698	19353/21803/11816/237542/17470/16149/23789/13805/16181/171207/17342/74012/29876/16971	14
GO:0051653	spindle localization	6/413	56/29008	0.000142943	0.00191911	0.0011956	13424/66713/68166/74117/13191/24063	6
GO:0097242	amyloid-beta clearance	5/413	36/29008	0.000149655	0.00199573	0.00124334	11816/83433/12266/233489/16971	5
GO:1902745	positive regulation of lamellipodium organization	5/413	36/29008	0.000149655	0.00199573	0.00124334	19353/12540/66713/23789/74117	5
GO:0034599	cellular response to oxidative stress	13/413	271/29008	0.000152788	0.0020307	0.00126512	19156/228026/17395/69635/18174/83433/16952/11669/11666/74772/18604/52521/14775	13
GO:0071901	negative regulation of protein serine/threonine kinase activity	8/413	108/29008	0.000160714	0.0021172	0.00131901	11816/15170/12575/19260/12580/16332/24063/235584	8
GO:0032496	response to lipopolysaccharide	16/413	388/29008	0.000160894	0.0021172	0.00131901	11433/22259/20375/21803/77134/11303/66102/21423/18035/17079/83433/18173/12628/19260/14062/12010	16
GO:1902903	regulation of supramolecular fiber organization	16/413	388/29008	0.000160894	0.0021172	0.00131901	19353/11816/12540/21812/56431/270058/66713/30794/83433/68166/23789/74117/13191/108686/72205/20194	16
GO:0031349	positive regulation of defense response	13/413	273/29008	0.000164248	0.00215419	0.00134206	20375/18035/15519/28185/83433/12266/16149/11501/15510/19419/53323/12606/18081	13
GO:0043547	positive regulation of GTPase activity	12/413	237/29008	0.000165318	0.00216109	0.00134636	12390/216991/19419/75974/544817/232227/233489/277360/20194/14062/20469/109905	12
GO:0032365	intracellular lipid transport	5/413	37/29008	0.00017103	0.00222319	0.00138504	11303/11307/67166/11666/12306	5
GO:0006906	vesicle fusion	8/413	109/29008	0.000171322	0.00222319	0.00138504	12390/53331/16952/269338/56041/67166/216238/74772	8
GO:0042180	cellular ketone metabolic process	12/413	238/29008	0.000171905	0.00222319	0.00138504	22259/228026/105349/16149/16952/67426/16592/108099/20602/11666/18604/22260	12
GO:0007596	blood coagulation	10/413	170/29008	0.000172788	0.00222319	0.00138504	11816/15170/16416/18792/12266/12628/12527/12306/74012/14062	10
GO:0009615	response to virus	14/413	312/29008	0.000172946	0.00222319	0.00138504	17454/21803/74136/53859/15519/12177/28185/15976/58801/19260/19882/54445/233912/80876	14
GO:0043030	regulation of macrophage activation	6/413	58/29008	0.000173984	0.00222319	0.00138504	22259/17470/83433/15510/12606/16478	6
GO:0051496	positive regulation of stress fiber assembly	6/413	58/29008	0.000173984	0.00222319	0.00138504	19353/12540/21812/30794/108686/20194	6
GO:0031341	regulation of cell killing	9/413	139/29008	0.000177217	0.00225724	0.00140625	20375/11801/53331/21355/12628/19419/12010/14972/14964	9
GO:0046390	ribose phosphate biosynthetic process	10/413	171/29008	0.000181237	0.00230107	0.00143356	21803/66043/228026/11565/104111/13382/83433/66588/18604/56632	10
GO:0000041	transition metal ion transport	8/413	110/29008	0.000182499	0.00230238	0.00143438	117167/22042/18174/14319/66383/18173/30791/12010	8
GO:0031532	actin cytoskeleton reorganization	8/413	110/29008	0.000182499	0.00230238	0.00143438	21803/12540/30794/50932/18810/12978/16952/74117	8
GO:0015849	organic acid transport	14/413	314/29008	0.000184718	0.002323	0.00144722	11816/72508/13723/67760/16952/18173/107508/16181/16592/11666/26457/14276/73822/215113	14
GO:1900024	regulation of substrate adhesion-dependent cell spreading	6/413	59/29008	0.00019138	0.00239497	0.00149206	19353/12540/16416/110253/277360/20194	6
GO:0050670	regulation of lymphocyte proliferation	12/413	241/29008	0.000193027	0.00239497	0.00149206	21803/15170/21423/22042/12575/12504/16149/16952/19260/16792/21813/320795	12
GO:0022408	negative regulation of cell-cell adhesion	11/413	206/29008	0.000194059	0.00239497	0.00149206	20375/21803/15170/16149/16952/11501/16181/19260/16792/12527/353310	11
GO:0046916	cellular transition metal ion homeostasis	8/413	111/29008	0.000194268	0.00239497	0.00149206	117167/22042/18174/14319/66383/18173/74772/225049	8
GO:0034331	cell junction maintenance	5/413	38/29008	0.000194659	0.00239497	0.00149206	12978/16582/104418/14062/103172	5
GO:0034381	plasma lipoprotein particle clearance	5/413	38/29008	0.000194659	0.00239497	0.00149206	11816/83433/13660/12306/12988	5
GO:0098751	bone cell development	5/413	38/29008	0.000194659	0.00239497	0.00149206	15170/80752/18081/238377/620235	5
GO:1904375	regulation of protein localization to cell periphery	9/413	141/29008	0.000197339	0.00242045	0.00150793	21803/53331/83433/74117/12988/217124/233489/16971/109905	9
GO:0007599	hemostasis	10/413	173/29008	0.000199179	0.00242802	0.00151265	11816/15170/16416/18792/12266/12628/12527/12306/74012/14062	10
GO:0050817	coagulation	10/413	173/29008	0.000199179	0.00242802	0.00151265	11816/15170/16416/18792/12266/12628/12527/12306/74012/14062	10
GO:0002577	regulation of antigen processing and presentation	4/413	21/29008	0.000200032	0.00243096	0.00151448	83433/21355/16149/18173	4
GO:0006914	autophagy	17/413	437/29008	0.000202228	0.00244272	0.00152181	52857/27060/13690/13033/11975/69635/12177/83433/329015/93679/269338/19260/67166/74772/74735/435626/72287	17
GO:0061919	process utilizing autophagic mechanism	17/413	437/29008	0.000202228	0.00244272	0.00152181	52857/27060/13690/13033/11975/69635/12177/83433/329015/93679/269338/19260/67166/74772/74735/435626/72287	17
GO:0071346	cellular response to interferon-gamma	8/413	112/29008	0.000206654	0.00248861	0.0015504	12540/66713/72508/69635/74117/107508/56403/52055	8
GO:0031334	positive regulation of protein-containing complex assembly	12/413	243/29008	0.000208307	0.0024934	0.00155338	19353/21803/11303/66713/15519/22042/68166/23789/74117/13191/215449/22260	12
GO:0060348	bone development	12/413	243/29008	0.000208307	0.0024934	0.00155338	270106/11433/15170/16998/80752/12628/21813/16332/18081/216892/238377/620235	12
GO:0052548	regulation of endopeptidase activity	15/413	357/29008	0.000209426	0.00249928	0.00155704	13033/17395/19141/69635/18174/58801/15510/16792/18550/74772/233489/14062/230598/20719/14775	15
GO:0034329	cell junction assembly	17/413	439/29008	0.000213313	0.00253805	0.00158119	19353/12540/16416/18755/22330/18810/74117/56376/67784/12527/65114/140570/16971/20194/215449/109905/353310	17
GO:0090174	organelle membrane fusion	8/413	113/29008	0.000219679	0.00259481	0.00161656	12390/53331/16952/269338/56041/67166/216238/74772	8
GO:0120034	positive regulation of plasma membrane bounded cell projection assembly	8/413	113/29008	0.000219679	0.00259481	0.00161656	235072/19353/12540/21812/66713/74117/75974/108686	8
GO:0001782	B cell homeostasis	5/413	39/29008	0.000220696	0.00259481	0.00161656	16149/75974/18707/216892/320795	5
GO:1904645	response to amyloid-beta	5/413	39/29008	0.000220696	0.00259481	0.00161656	17395/19141/83433/16401/16971	5
GO:0031330	negative regulation of cellular catabolic process	12/413	245/29008	0.000224605	0.00262897	0.00163784	13690/77134/83433/224727/18173/19260/18550/65114/12306/56403/230908/59025	12
GO:0052547	regulation of peptidase activity	17/413	441/29008	0.000224924	0.00262897	0.00163784	13033/17395/19141/69635/18174/58801/15510/13010/16792/18550/74772/233489/14062/230598/20719/14775/21353	17
GO:0031663	lipopolysaccharide-mediated signaling pathway	6/413	61/29008	0.000230274	0.0026693	0.00166296	20375/21803/18035/17079/83433/19260	6
GO:0046470	phosphatidylcholine metabolic process	6/413	61/29008	0.000230274	0.0026693	0.00166296	22259/210992/12334/16592/26457/22260	6
GO:0030168	platelet activation	7/413	86/29008	0.00023039	0.0026693	0.00166296	11816/15170/16416/12628/12527/74012/14062	7
GO:0010959	regulation of metal ion transport	17/413	443/29008	0.000237081	0.00273884	0.00170629	12313/21803/15170/18301/22629/16416/22627/12504/83433/66383/19260/11933/246198/14062/233571/56632/12010	17
GO:0031345	negative regulation of cell projection organization	11/413	211/29008	0.000238779	0.00274486	0.00171004	11816/22629/23789/64294/74117/16332/16971/244152/12010/14972/14964	11
GO:0006656	phosphatidylcholine biosynthetic process	4/413	22/29008	0.000241746	0.00274486	0.00171004	210992/12334/16592/26457	4
GO:0010743	regulation of macrophage derived foam cell differentiation	4/413	22/29008	0.000241746	0.00274486	0.00171004	16416/18035/18755/11307	4
GO:0010885	regulation of cholesterol storage	4/413	22/29008	0.000241746	0.00274486	0.00171004	22259/83433/13660/22260	4
GO:0034143	regulation of toll-like receptor 4 signaling pathway	4/413	22/29008	0.000241746	0.00274486	0.00171004	22259/83433/19260/18081	4
GO:0150104	transport across blood-brain barrier	4/413	22/29008	0.000241746	0.00274486	0.00171004	11816/16592/26457/16971	4
GO:0050678	regulation of epithelial cell proliferation	16/413	403/29008	0.000246414	0.00278128	0.00173273	12390/21803/11816/12540/21812/16416/18792/22340/13805/16401/14595/18707/18148/12010/14775/353310	16
GO:0015908	fatty acid transport	7/413	87/29008	0.000247524	0.00278128	0.00173273	11816/72508/16952/107508/16592/11666/26457	7
GO:0022904	respiratory electron transport chain	7/413	87/29008	0.000247524	0.00278128	0.00173273	13382/18810/66383/17995/12861/22272/12859	7
GO:1903076	regulation of protein localization to plasma membrane	8/413	115/29008	0.000247754	0.00278128	0.00173273	21803/53331/83433/74117/12988/217124/233489/16971	8
GO:0043407	negative regulation of MAP kinase activity	6/413	62/29008	0.00025192	0.00282009	0.00175691	11816/15170/19260/16332/24063/235584	6
GO:0006639	acylglycerol metabolic process	9/413	146/29008	0.000256096	0.00285878	0.00178101	22259/11816/12266/66853/26457/76192/104418/22260/14775	9
GO:0010952	positive regulation of peptidase activity	10/413	179/29008	0.000262198	0.0029187	0.00181834	13033/19141/69635/18174/58801/15510/16792/233489/14062/21353	10
GO:0006979	response to oxidative stress	16/413	407/29008	0.000274992	0.00303718	0.00189215	11816/19156/228026/17395/69635/18174/83433/16952/13010/11669/11666/22228/74772/18604/52521/14775	16
GO:0014911	positive regulation of smooth muscle cell migration	6/413	63/29008	0.000275134	0.00303718	0.00189215	72508/16416/18792/20195/16971/233571	6
GO:0072678	T cell migration	6/413	63/29008	0.000275134	0.00303718	0.00189215	66102/16416/18810/17470/11501/16401	6
GO:0014812	muscle cell migration	8/413	117/29008	0.000278698	0.00305952	0.00190607	72508/16416/18792/16952/23789/20195/16971/233571	8
GO:0042100	B cell proliferation	8/413	117/29008	0.000278698	0.00305952	0.00190607	21423/17079/22042/12575/16149/15510/19419/320795	8
GO:0006638	neutral lipid metabolic process	9/413	148/29008	0.000283338	0.00310189	0.00193247	22259/11816/12266/66853/26457/76192/104418/22260/14775	9
GO:0001912	positive regulation of leukocyte mediated cytotoxicity	7/413	89/29008	0.00028487	0.00311009	0.00193758	20375/53331/21355/19419/12010/14972/14964	7
GO:0010232	vascular transport	4/413	23/29008	0.000289366	0.00314192	0.0019574	11816/16592/26457/16971	4
GO:0045056	transcytosis	4/413	23/29008	0.000289366	0.00314192	0.0019574	56041/65114/233489/16971	4
GO:0043254	regulation of protein-containing complex assembly	17/413	451/29008	0.000291612	0.00315767	0.00196722	19353/21803/11816/12540/11303/66713/15519/22042/83433/68166/23789/74117/65114/13191/72205/215449/22260	17
GO:0090092	regulation of transmembrane receptor protein serine/threonine kinase signaling pathway	12/413	253/29008	0.000301112	0.00325169	0.00202579	12390/21803/21812/13805/18550/58250/16969/24063/16971/244152/224109/353310	12
GO:0034976	response to endoplasmic reticulum stress	12/413	254/29008	0.000312071	0.00335205	0.00208831	22259/216157/224727/58801/53323/192193/67878/68889/66967/59025/224109/22260	12
GO:0007034	vacuolar transport	9/413	150/29008	0.000312936	0.00335205	0.00208831	19156/53331/269338/16792/67166/65114/74772/52120/16971	9
GO:0009152	purine ribonucleotide biosynthetic process	9/413	150/29008	0.000312936	0.00335205	0.00208831	21803/66043/228026/11565/104111/13382/83433/18604/56632	9
GO:0010038	response to metal ion	13/413	292/29008	0.000315355	0.00336887	0.0020988	12313/27060/17395/19141/22042/18174/12606/74772/29876/22138/16477/12010/16478	13
GO:0051607	defense response to virus	12/413	255/29008	0.000323367	0.00342682	0.0021349	17454/74136/53859/15519/12177/28185/15976/58801/19260/54445/233912/80876	12
GO:0140546	defense response to symbiont	12/413	255/29008	0.000323367	0.00342682	0.0021349	17454/74136/53859/15519/12177/28185/15976/58801/19260/54445/233912/80876	12
GO:1901215	negative regulation of neuron death	12/413	255/29008	0.000323367	0.00342682	0.0021349	11816/216157/67579/19141/17470/22340/11501/15510/65114/16971/14062/18148	12
GO:0002790	peptide secretion	13/413	293/29008	0.000325832	0.00344255	0.0021447	27060/19353/11303/11307/16149/16952/16181/22228/59090/16971/230908/238377/52055	13
GO:0042775	mitochondrial ATP synthesis coupled electron transport	6/413	65/29008	0.000326583	0.00344255	0.0021447	13382/66383/17995/12861/22272/12859	6
GO:0002285	lymphocyte activation involved in immune response	11/413	219/29008	0.000328337	0.00345189	0.00215051	20375/21803/19698/17079/22042/16149/16952/15510/18173/16848/75974	11
GO:0002495	antigen processing and presentation of peptide antigen via MHC class II	4/413	24/29008	0.000343356	0.00355338	0.00221374	83433/16149/54445/12010	4
GO:0010866	regulation of triglyceride biosynthetic process	4/413	24/29008	0.000343356	0.00355338	0.00221374	22259/12266/26457/22260	4
GO:0010878	cholesterol storage	4/413	24/29008	0.000343356	0.00355338	0.00221374	22259/83433/13660/22260	4
GO:0030449	regulation of complement activation	4/413	24/29008	0.000343356	0.00355338	0.00221374	11801/83433/12266/12628	4
GO:0034383	low-density lipoprotein particle clearance	4/413	24/29008	0.000343356	0.00355338	0.00221374	83433/13660/12306/12988	4
GO:0043011	myeloid dendritic cell differentiation	4/413	24/29008	0.000343356	0.00355338	0.00221374	20375/21803/19698/21813	4
GO:0097581	lamellipodium organization	7/413	92/29008	0.000349248	0.00358565	0.00223385	19353/12540/66713/22330/23789/74117/108686	7
GO:1900182	positive regulation of protein localization to nucleus	7/413	92/29008	0.000349248	0.00358565	0.00223385	12390/21803/22042/93679/19260/230908/18148	7
GO:0032970	regulation of actin filament-based process	16/413	416/29008	0.000349974	0.00358565	0.00223385	19353/21803/12540/21812/56431/66713/30794/16416/68166/12978/23789/74117/108686/16971/20194/620235	16
GO:0010769	regulation of cell morphogenesis involved in differentiation	8/413	121/29008	0.000350083	0.00358565	0.00223385	19353/12540/66713/16416/74117/110253/277360/20194	8
GO:0042098	T cell proliferation	11/413	221/29008	0.000354685	0.00362344	0.00225739	21803/15170/22042/12504/16952/18173/19419/19260/16792/21813/233912	11
GO:0048813	dendrite morphogenesis	10/413	186/29008	0.000356016	0.00362771	0.00226005	235072/19353/12540/22629/66713/50932/18174/74117/56376/233489	10
GO:0032535	regulation of cellular component size	16/413	417/29008	0.000359304	0.00365185	0.00227509	19353/11816/67605/56431/57138/20499/66713/68166/23789/74117/74772/70435/233489/16971/71929/18148	16
GO:0031099	regeneration	9/413	153/29008	0.000362091	0.00367079	0.00228689	21803/18792/12575/16952/12527/18081/380713/16971/14775	9
GO:0002831	regulation of response to biotic stimulus	14/413	337/29008	0.000378244	0.00382479	0.00238283	20375/11816/74136/15519/17079/28185/83433/21355/16149/11501/15510/19419/19260/53323	14
GO:0001906	cell killing	12/413	260/29008	0.000385182	0.00387617	0.00241484	20375/15170/11801/53331/12266/21355/12628/19419/67166/12010/14972/14964	12
GO:0042773	ATP synthesis coupled electron transport	6/413	67/29008	0.000385276	0.00387617	0.00241484	13382/66383/17995/12861/22272/12859	6
GO:1901998	toxin transport	5/413	44/29008	0.000392719	0.00394108	0.00245528	11975/12469/50797/106039/21454	5
GO:0090287	regulation of cellular response to growth factor stimulus	13/413	299/29008	0.00039513	0.00395528	0.00246413	12390/21803/22340/80752/13805/18550/58250/16969/24063/16971/244152/224109/353310	13
GO:0002312	B cell activation involved in immune response	7/413	94/29008	0.000398284	0.00396687	0.00247135	20375/21803/17079/22042/15510/16848/75974	7
GO:0014910	regulation of smooth muscle cell migration	7/413	94/29008	0.000398284	0.00396687	0.00247135	72508/16416/18792/23789/20195/16971/233571	7
GO:0036010	protein localization to endosome	4/413	25/29008	0.000404188	0.0040056	0.00249547	216169/65114/27008/70178	4
GO:0050860	negative regulation of T cell receptor signaling pathway	4/413	25/29008	0.000404188	0.0040056	0.00249547	15170/19260/16792/104418	4
GO:0010634	positive regulation of epithelial cell migration	9/413	156/29008	0.000417446	0.00410732	0.00255885	19353/21803/17395/16416/19141/16952/21813/232227/18707	9
GO:0032233	positive regulation of actin filament bundle assembly	6/413	68/29008	0.000417553	0.00410732	0.00255885	19353/12540/21812/30794/108686/20194	6
GO:0042246	tissue regeneration	6/413	68/29008	0.000417553	0.00410732	0.00255885	18792/12575/16952/12527/18081/14775	6
GO:0043122	regulation of I-kappaB kinase/NF-kappaB signaling	10/413	190/29008	0.000421168	0.00413265	0.00257463	20198/53859/22042/12504/83433/16149/93679/74735/56632/21353	10
GO:0022900	electron transport chain	7/413	95/29008	0.000424784	0.00415364	0.00258771	13382/18810/66383/17995/12861/22272/12859	7
GO:0040013	negative regulation of locomotion	14/413	341/29008	0.000425398	0.00415364	0.00258771	19353/21803/11816/237542/17470/16149/23789/13805/16181/171207/17342/74012/29876/16971	14
GO:0050807	regulation of synapse organization	12/413	263/29008	0.000426858	0.00415768	0.00259022	11816/216169/12540/66713/22631/83433/74117/56376/65114/13191/70178/233489	12
GO:0048545	response to steroid hormone	11/413	226/29008	0.000428433	0.00416282	0.00259342	22259/21803/22629/72508/16952/16181/13684/20750/20602/16969/12193	11
GO:0062208	positive regulation of pattern recognition receptor signaling pathway	5/413	45/29008	0.000436696	0.00421876	0.00262828	22259/65221/83490/19260/18081	5
GO:0071385	cellular response to glucocorticoid stimulus	5/413	45/29008	0.000436696	0.00421876	0.00262828	21803/72508/16952/13684/12193	5
GO:0070665	positive regulation of leukocyte proliferation	9/413	157/29008	0.000437375	0.00421876	0.00262828	21423/22042/12575/12504/16149/12978/16952/19260/21813	9
GO:0071375	cellular response to peptide hormone stimulus	12/413	264/29008	0.000441569	0.0042489	0.00264705	12390/237542/72508/26379/107508/12349/56041/26457/12988/16332/18604/56436	12
GO:0071677	positive regulation of mononuclear cell migration	6/413	69/29008	0.000451902	0.00433783	0.00270245	20375/21803/16416/19141/11501/16401	6
GO:0010742	macrophage derived foam cell differentiation	4/413	26/29008	0.00047234	0.00449062	0.00279764	16416/18035/18755/11307	4
GO:0045730	respiratory burst	4/413	26/29008	0.00047234	0.00449062	0.00279764	19353/13058/83433/18173	4
GO:0070723	response to cholesterol	4/413	26/29008	0.00047234	0.00449062	0.00279764	52857/21803/21812/21813	4
GO:0090151	establishment of protein localization to mitochondrial membrane	4/413	26/29008	0.00047234	0.00449062	0.00279764	12313/15525/15519/58801	4
GO:0006091	generation of precursor metabolites and energy	16/413	428/29008	0.000476945	0.00452358	0.00281818	66043/13382/18810/14387/66383/108099/11666/66171/16969/17995/12861/22272/103172/56632/12859/18655	16
GO:0050920	regulation of chemotaxis	11/413	229/29008	0.000478555	0.00452701	0.00282031	19353/20375/21803/19141/83433/16149/12978/23789/22340/18081/59025	11
GO:0034250	positive regulation of cellular amide metabolic process	9/413	159/29008	0.000479585	0.00452701	0.00282031	11816/72508/16341/11307/56403/140570/233489/18148/56632	9
GO:0006672	ceramide metabolic process	7/413	97/29008	0.000482005	0.00453907	0.00282783	241230/19156/18010/66190/20452/104725/56632	7
GO:0008631	intrinsic apoptotic signaling pathway in response to oxidative stress	5/413	46/29008	0.000484283	0.00454974	0.00283447	228026/83433/11669/52521/14775	5
GO:0048146	positive regulation of fibroblast proliferation	6/413	70/29008	0.000488414	0.00457773	0.00285191	21803/16416/12575/16149/14284/12306	6
GO:0007178	transmembrane receptor protein serine/threonine kinase signaling pathway	15/413	387/29008	0.000490072	0.00458246	0.00285486	12390/20375/21803/21812/16998/13805/18550/21813/58250/16969/24063/16971/244152/224109/353310	15
GO:0030073	insulin secretion	11/413	230/29008	0.000496315	0.00462994	0.00288444	27060/19353/11307/16952/16181/22228/59090/16971/230908/238377/52055	11
GO:2000377	regulation of reactive oxygen species metabolic process	9/413	160/29008	0.000501912	0.00467119	0.00291014	11433/21803/18792/12575/15510/11669/11666/21813/56632	9
GO:0097193	intrinsic apoptotic signaling pathway	13/413	307/29008	0.000506709	0.00470482	0.00293109	228026/17395/12575/83433/224727/58801/16149/53323/11669/18604/52521/14775/72287	13
GO:0001952	regulation of cell-matrix adhesion	8/413	128/29008	0.000510474	0.00470679	0.00293231	19353/16416/50932/18792/22330/18081/16971/20194	8
GO:0045807	positive regulation of endocytosis	8/413	128/29008	0.000510474	0.00470679	0.00293231	11816/12540/83433/12266/12306/233489/16971/12010	8
GO:0090101	negative regulation of transmembrane receptor protein serine/threonine kinase signaling pathway	8/413	128/29008	0.000510474	0.00470679	0.00293231	12390/13805/58250/16969/24063/16971/244152/224109	8
GO:0031668	cellular response to extracellular stimulus	11/413	231/29008	0.000514623	0.00473406	0.0029493	17395/67579/18810/22042/12575/58801/16401/108099/27053/18604/20469	11
GO:0009060	aerobic respiration	9/413	161/29008	0.000525084	0.00481913	0.0030023	66043/13382/66383/11666/17995/12861/22272/103172/12859	9
GO:0009991	response to extracellular stimulus	15/413	391/29008	0.000544873	0.00494837	0.00308282	11816/17395/67579/72508/18810/22042/12575/58801/12628/16401/108099/20750/27053/18604/20469	15
GO:0032418	lysosome localization	7/413	99/29008	0.000545207	0.00494837	0.00308282	70834/22631/19419/67166/66508/71923/56632	7
GO:0062207	regulation of pattern recognition receptor signaling pathway	7/413	99/29008	0.000545207	0.00494837	0.00308282	22259/74136/83433/65221/83490/19260/18081	7
GO:0006706	steroid catabolic process	4/413	27/29008	0.000548294	0.00494837	0.00308282	11816/22629/105349/20750	4
GO:0032366	intracellular sterol transport	4/413	27/29008	0.000548294	0.00494837	0.00308282	11303/11307/67166/12306	4
GO:0032367	intracellular cholesterol transport	4/413	27/29008	0.000548294	0.00494837	0.00308282	11303/11307/67166/12306	4
GO:0090077	foam cell differentiation	4/413	27/29008	0.000548294	0.00494837	0.00308282	16416/18035/18755/11307	4
GO:0010977	negative regulation of neuron projection development	9/413	162/29008	0.000549127	0.00494837	0.00308282	11816/64294/74117/16332/16971/244152/12010/14972/14964	9
GO:0050803	regulation of synapse structure or activity	12/413	271/29008	0.000557016	0.00500811	0.00312003	11816/216169/12540/66713/22631/83433/74117/56376/65114/13191/70178/233489	12
GO:0010822	positive regulation of mitochondrion organization	6/413	72/29008	0.000568299	0.00509801	0.00317604	17395/83433/58801/68166/65114/103172	6
GO:1902600	proton transmembrane transport	7/413	100/29008	0.000579187	0.00518398	0.00322961	27060/66043/11974/11975/18174/108664/56632	7
GO:0010718	positive regulation of epithelial to mesenchymal transition	5/413	48/29008	0.000591041	0.00526636	0.00328093	21803/21812/13805/21813/353310	5
GO:0045923	positive regulation of fatty acid metabolic process	5/413	48/29008	0.000591041	0.00526636	0.00328093	22259/16149/16952/11666/22260	5
GO:0006650	glycerophospholipid metabolic process	12/413	273/29008	0.000594317	0.00528077	0.0032899	22259/210992/12978/12334/16592/26457/76192/16332/225049/18707/104418/22260	12
GO:1903828	negative regulation of cellular protein localization	8/413	131/29008	0.000595316	0.00528077	0.0032899	20375/21803/216169/65114/12988/70178/233489/68889	8
GO:0045619	regulation of lymphocyte differentiation	10/413	199/29008	0.000604578	0.0053391	0.00332624	21803/15170/15519/16149/16952/11501/19419/21813/56436/12193	10
GO:1905475	regulation of protein localization to membrane	10/413	199/29008	0.000604578	0.0053391	0.00332624	21803/53331/83433/58801/74117/12988/217124/233489/16971/109905	10
GO:0042116	macrophage activation	7/413	101/29008	0.000614828	0.00541758	0.00337513	22259/17470/83433/15510/18173/12606/16478	7
GO:0002253	activation of immune response	16/413	439/29008	0.000626258	0.00550608	0.00343027	18636/15170/11801/18755/15519/28185/83433/12266/224727/12628/19260/16792/12988/12262/104418/109905	16
GO:0002695	negative regulation of leukocyte activation	10/413	200/29008	0.000628506	0.00551365	0.00343499	22259/20375/21803/15170/17470/16149/16952/19260/16792/320795	10
GO:0048588	developmental cell growth	12/413	275/29008	0.000633693	0.0055469	0.0034557	235072/11816/15519/22330/28185/12978/74117/16401/56376/21813/233489/16971	12
GO:0071384	cellular response to corticosteroid stimulus	5/413	49/29008	0.000650597	0.00568236	0.00354009	21803/72508/16952/13684/12193	5
GO:0150115	cell-substrate junction organization	7/413	102/29008	0.000652189	0.00568377	0.00354097	19353/16416/22330/18810/232227/16971/20194	7
GO:0062013	positive regulation of small molecule metabolic process	9/413	166/29008	0.000654497	0.0056914	0.00354573	22259/83433/11307/58801/16149/16952/11666/233571/22260	9
GO:0030032	lamellipodium assembly	6/413	74/29008	0.000657973	0.0056967	0.00354902	19353/12540/66713/22330/74117/108686	6
GO:0046847	filopodium assembly	6/413	74/29008	0.000657973	0.0056967	0.00354902	12540/21812/17909/74117/75974/217124	6
GO:0071248	cellular response to metal ion	9/413	167/29008	0.000683268	0.00590284	0.00367745	17395/19141/22042/12606/74772/29876/16477/12010/16478	9
GO:0014909	smooth muscle cell migration	7/413	103/29008	0.000691326	0.0059595	0.00371275	72508/16416/18792/23789/20195/16971/233571	7
GO:0006626	protein targeting to mitochondrion	6/413	75/29008	0.000706728	0.00606596	0.00377907	15525/15519/12177/22631/28185/15510	6
GO:1905897	regulation of response to endoplasmic reticulum stress	6/413	75/29008	0.000706728	0.00606596	0.00377907	22259/216157/224727/67878/59025/22260	6
GO:0001909	leukocyte mediated cytotoxicity	9/413	168/29008	0.000713064	0.00609347	0.00379621	20375/15170/53331/21355/19419/67166/12010/14972/14964	9
GO:0006164	purine nucleotide biosynthetic process	9/413	168/29008	0.000713064	0.00609347	0.00379621	21803/66043/228026/11565/104111/13382/83433/18604/56632	9
GO:1902743	regulation of lamellipodium organization	5/413	50/29008	0.000714534	0.00609347	0.00379621	19353/12540/66713/23789/74117	5
GO:0006644	phospholipid metabolic process	14/413	360/29008	0.000723945	0.00616051	0.00383798	22259/71780/210992/12978/12334/16592/26457/76192/16332/225049/18707/104418/56632/22260	14
GO:0010592	positive regulation of lamellipodium assembly	4/413	29/29008	0.000725557	0.00616103	0.0038383	19353/12540/66713/74117	4
GO:0036293	response to decreased oxygen levels	11/413	241/29008	0.000730846	0.00619184	0.0038575	228026/67579/18792/12177/18174/22340/11501/13805/14284/22228/18655	11
GO:0045582	positive regulation of T cell differentiation	7/413	104/29008	0.000732301	0.00619184	0.0038575	21803/15519/16149/16952/11501/19419/21813	7
GO:0060560	developmental growth involved in morphogenesis	12/413	280/29008	0.000741809	0.00624276	0.00388922	235072/21803/11816/15519/22330/12978/74117/16401/21813/24063/233489/16971	12
GO:1903532	positive regulation of secretion by cell	14/413	361/29008	0.000743633	0.00624276	0.00388922	19353/21803/83433/11307/20750/65114/110877/74772/16971/230908/238377/22138/56632/22260	14
GO:0010950	positive regulation of endopeptidase activity	9/413	169/29008	0.00074391	0.00624276	0.00388922	13033/19141/69635/18174/58801/15510/16792/233489/14062	9
GO:0051146	striated muscle cell differentiation	13/413	320/29008	0.000744607	0.00624276	0.00388922	12390/21803/18807/70834/18810/28185/13660/12334/56376/12527/20182/22138/14775	13
GO:0036503	ERAD pathway	7/413	105/29008	0.000775174	0.00647758	0.00403551	216157/224727/192193/68889/66967/59025/224109	7
GO:0044770	cell cycle phase transition	17/413	492/29008	0.000775875	0.00647758	0.00403551	12313/21803/26403/15170/21423/72508/12575/16952/18557/13684/12580/18018/69581/104418/12193/18148/19054	17
GO:0001916	positive regulation of T cell mediated cytotoxicity	5/413	51/29008	0.000783051	0.00649655	0.00404733	53331/21355/12010/14972/14964	5
GO:0046596	regulation of viral entry into host cell	5/413	51/29008	0.000783051	0.00649655	0.00404733	12504/16149/93679/74735/80876	5
GO:0070527	platelet aggregation	5/413	51/29008	0.000783051	0.00649655	0.00404733	15170/16416/12628/12527/74012	5
GO:0044772	mitotic cell cycle phase transition	15/413	406/29008	0.000799458	0.00661885	0.00412352	12313/21803/15170/21423/72508/12575/16952/18557/13684/12580/18018/69581/104418/12193/19054	15
GO:1903034	regulation of response to wounding	9/413	171/29008	0.00080887	0.00668285	0.00416339	11816/18792/16952/22340/12527/12306/380713/16971/14062	9
GO:0001558	regulation of cell growth	16/413	450/29008	0.000813874	0.00671024	0.00418046	21803/11816/13690/12540/21812/66102/28185/12575/74117/12580/66508/217124/233489/16971/18148/56632	16
GO:0034123	positive regulation of toll-like receptor signaling pathway	4/413	30/29008	0.000827846	0.00678321	0.00422592	22259/83490/19260/18081	4
GO:0043032	positive regulation of macrophage activation	4/413	30/29008	0.000827846	0.00678321	0.00422592	83433/15510/12606/16478	4
GO:0090208	positive regulation of triglyceride metabolic process	4/413	30/29008	0.000827846	0.00678321	0.00422592	22259/66853/26457/22260	4
GO:0006665	sphingolipid metabolic process	8/413	138/29008	0.000838003	0.00684672	0.00426548	241230/19156/18010/66190/216892/20452/104725/56632	8
GO:0016064	immunoglobulin mediated immune response	12/413	284/29008	0.000839042	0.00684672	0.00426548	27060/21803/15170/22042/83433/12266/16149/15510/12628/57914/12262/12010	12
GO:0051017	actin filament bundle assembly	9/413	172/29008	0.000843039	0.00686524	0.00427702	19353/12540/21812/30794/68166/23789/108686/110253/20194	9
GO:0050878	regulation of body fluid levels	14/413	366/29008	0.000849004	0.00689967	0.00429848	22259/11816/15170/16416/18792/18810/12266/12628/12527/12306/74012/246198/14062/22260	14
GO:0046460	neutral lipid biosynthetic process	5/413	52/29008	0.000856352	0.00693105	0.00431802	22259/12266/66853/26457/22260	5
GO:0046463	acylglycerol biosynthetic process	5/413	52/29008	0.000856352	0.00693105	0.00431802	22259/12266/66853/26457/22260	5
GO:0072676	lymphocyte migration	7/413	107/29008	0.000866861	0.00700184	0.00436212	66102/16416/18810/17470/11501/16401/216892	7
GO:0034109	homotypic cell-cell adhesion	6/413	78/29008	0.000869898	0.007011	0.00436783	15170/16416/12628/12527/74012/353310	6
GO:0009259	ribonucleotide metabolic process	14/413	367/29008	0.000871523	0.007011	0.00436783	21803/66043/228026/11565/104111/13382/83433/66588/108099/11666/16969/18604/56632/18655	14
GO:0010811	positive regulation of cell-substrate adhesion	8/413	139/29008	0.000878357	0.00702345	0.00437559	19353/12540/16416/20750/110253/18081/277360/20194	8
GO:0002833	positive regulation of response to biotic stimulus	9/413	173/29008	0.000878373	0.00702345	0.00437559	20375/15519/17079/28185/16149/11501/15510/19419/53323	9
GO:0048017	inositol lipid-mediated signaling	9/413	173/29008	0.000878373	0.00702345	0.00437559	15170/216991/83433/12978/83490/19419/17188/18707/14062	9
GO:0009913	epidermal cell differentiation	10/413	210/29008	0.00091379	0.00727879	0.00453466	19353/19156/18755/18810/16952/14284/110253/29876/71529/97031	10
GO:0072522	purine-containing compound biosynthetic process	9/413	174/29008	0.000914901	0.00727879	0.00453466	21803/66043/228026/11565/104111/13382/83433/18604/56632	9
GO:0007006	mitochondrial membrane organization	7/413	108/29008	0.000915802	0.00727879	0.00453466	12313/15525/15519/12177/58801/103172/72287	7
GO:0019724	B cell mediated immunity	12/413	287/29008	0.000918756	0.0072877	0.00454021	27060/21803/15170/22042/83433/12266/16149/15510/12628/57914/12262/12010	12
GO:0051205	protein insertion into membrane	5/413	53/29008	0.000934643	0.00739894	0.00460952	15525/15519/224727/58801/72265	5
GO:0036314	response to sterol	4/413	31/29008	0.000939896	0.007411	0.00461703	52857/21803/21812/21813	4
GO:0050858	negative regulation of antigen receptor-mediated signaling pathway	4/413	31/29008	0.000939896	0.007411	0.00461703	15170/19260/16792/104418	4
GO:0061448	connective tissue development	12/413	288/29008	0.00094669	0.0074498	0.0046412	20375/21803/21812/16416/16998/26379/12628/21813/58250/16969/56436/229534	12
GO:0061572	actin filament bundle organization	9/413	175/29008	0.000952653	0.0074819	0.0046612	19353/12540/21812/30794/68166/23789/108686/110253/20194	9
GO:0034446	substrate adhesion-dependent cell spreading	7/413	109/29008	0.000966894	0.00757877	0.00472155	19353/12540/16416/16401/110253/277360/20194	7
GO:0001666	response to hypoxia	10/413	214/29008	0.00105424	0.00821644	0.00511882	228026/18792/12177/18174/22340/11501/13805/14284/22228/18655	10
GO:0050671	positive regulation of lymphocyte proliferation	8/413	143/29008	0.00105564	0.00821644	0.00511882	21423/22042/12575/12504/16149/16952/19260/21813	8
GO:1903364	positive regulation of cellular protein catabolic process	8/413	143/29008	0.00105564	0.00821644	0.00511882	11816/216157/15519/83433/224727/16792/65114/16971	8
GO:0002711	positive regulation of T cell mediated immunity	6/413	81/29008	0.00106065	0.00821644	0.00511882	53331/21355/15510/12010/14972/14964	6
GO:0043903	regulation of biological process involved in symbiotic interaction	6/413	81/29008	0.00106065	0.00821644	0.00511882	12390/12504/16149/93679/74735/80876	6
GO:1900542	regulation of purine nucleotide metabolic process	6/413	81/29008	0.00106065	0.00821644	0.00511882	228026/83433/108099/16969/18604/56632	6
GO:0002367	cytokine production involved in immune response	7/413	111/29008	0.00107579	0.00826925	0.00515172	21803/16149/18173/16792/57914/56632/12010	7
GO:0006641	triglyceride metabolic process	7/413	111/29008	0.00107579	0.00826925	0.00515172	22259/11816/12266/66853/26457/22260/14775	7
GO:0010522	regulation of calcium ion transport into cytosol	7/413	111/29008	0.00107579	0.00826925	0.00515172	12313/21803/15170/16416/12504/14062/233571	7
GO:0099175	regulation of postsynapse organization	7/413	111/29008	0.00107579	0.00826925	0.00515172	11816/216169/66713/74117/56376/65114/70178	7
GO:0009165	nucleotide biosynthetic process	10/413	215/29008	0.00109198	0.00836136	0.0052091	21803/66043/228026/11565/104111/13382/83433/66588/18604/56632	10
GO:0045333	cellular respiration	10/413	215/29008	0.00109198	0.00836136	0.0052091	66043/13382/18810/66383/11666/17995/12861/22272/103172/12859	10
GO:0090316	positive regulation of intracellular protein transport	8/413	144/29008	0.00110414	0.00843819	0.00525697	21803/12540/22627/58801/74117/19260/192193/230908	8
GO:0006140	regulation of nucleotide metabolic process	6/413	82/29008	0.00113088	0.00860941	0.00536363	228026/83433/108099/16969/18604/56632	6
GO:0051279	regulation of release of sequestered calcium ion into cytosol	6/413	82/29008	0.00113088	0.00860941	0.00536363	12313/21803/15170/16416/14062/233571	6
GO:0010887	negative regulation of cholesterol storage	3/413	15/29008	0.00114778	0.00868816	0.0054127	22259/83433/22260	3
GO:0010889	regulation of sequestering of triglyceride	3/413	15/29008	0.00114778	0.00868816	0.0054127	237542/83433/66853	3
GO:0033700	phospholipid efflux	3/413	15/29008	0.00114778	0.00868816	0.0054127	11816/11303/11307	3
GO:0002456	T cell mediated immunity	8/413	145/29008	0.00115441	0.00868868	0.00541302	53331/21355/15510/18173/57914/12010/14972/14964	8
GO:0007009	plasma membrane organization	8/413	145/29008	0.00115441	0.00868868	0.00541302	12390/19156/18810/67166/12527/11666/14276/27008	8
GO:0032946	positive regulation of mononuclear cell proliferation	8/413	145/29008	0.00115441	0.00868868	0.00541302	21423/22042/12575/12504/16149/16952/19260/21813	8
GO:0046631	alpha-beta T cell activation	9/413	180/29008	0.00116084	0.00870174	0.00542116	27060/21803/19698/19156/16952/19260/26888/21813/233912	9
GO:0098739	import across plasma membrane	9/413	180/29008	0.00116084	0.00870174	0.00542116	57138/20499/18174/65221/66383/26457/11933/14276/215113	9
GO:0071496	cellular response to external stimulus	12/413	295/29008	0.00116271	0.00870174	0.00542116	19353/17395/67579/18810/22042/12575/58801/16401/108099/27053/18604/20469	12
GO:0008654	phospholipid biosynthetic process	10/413	217/29008	0.00117078	0.0087129	0.00542811	71780/210992/12334/16592/26457/16332/225049/18707/104418/56632	10
GO:0030522	intracellular receptor signaling pathway	10/413	217/29008	0.00117078	0.0087129	0.00542811	22629/74136/18035/65221/16592/19260/20602/16969/20182/22260	10
GO:0045088	regulation of innate immune response	10/413	217/29008	0.00117078	0.0087129	0.00542811	20375/11816/15519/28185/83433/21355/16149/11501/19419/53323	10
GO:0019693	ribose phosphate metabolic process	14/413	379/29008	0.00118349	0.00879098	0.00547675	21803/66043/228026/11565/104111/13382/83433/66588/108099/11666/16969/18604/56632/18655	14
GO:0008202	steroid metabolic process	13/413	337/29008	0.00119165	0.00882614	0.00549866	11816/11303/22629/105349/11307/20750/66508/66234/12606/113868/16971/233912/244152	13
GO:1904646	cellular response to amyloid-beta	4/413	33/29008	0.00119525	0.00882614	0.00549866	19141/83433/16401/16971	4
GO:2000108	positive regulation of leukocyte apoptotic process	4/413	33/29008	0.00119525	0.00882614	0.00549866	16952/11501/20612/18707	4
GO:0034113	heterotypic cell-cell adhesion	5/413	56/29008	0.00120155	0.00882614	0.00549866	16416/17470/16181/16401/18081	5
GO:0051489	regulation of filopodium assembly	5/413	56/29008	0.00120155	0.00882614	0.00549866	12540/21812/17909/74117/75974	5
GO:0052372	modulation by symbiont of entry into host	5/413	56/29008	0.00120155	0.00882614	0.00549866	12504/16149/93679/74735/80876	5
GO:0051384	response to glucocorticoid	6/413	83/29008	0.00120461	0.00883234	0.00550252	21803/72508/16952/16181/13684/12193	6
GO:0048839	inner ear development	10/413	218/29008	0.00121189	0.00886932	0.00552556	27419/19353/19156/65107/110253/12606/97031/244152/14972/16658	10
GO:0035601	protein deacylation	7/413	114/29008	0.00125695	0.00916536	0.00570999	21803/216169/20602/56397/76192/70178/56632	7
GO:0098732	macromolecule deacylation	7/413	114/29008	0.00125695	0.00916536	0.00570999	21803/216169/20602/56397/76192/70178/56632	7
GO:1901293	nucleoside phosphate biosynthetic process	10/413	220/29008	0.00129763	0.00944467	0.005884	21803/66043/228026/11565/104111/13382/83433/66588/18604/56632	10
GO:0031529	ruffle organization	5/413	57/29008	0.0013019	0.00945841	0.00589256	27060/19353/12978/23789/16332	5
GO:0050673	epithelial cell proliferation	16/413	471/29008	0.00130668	0.00947582	0.00590341	12390/21803/11816/12540/21812/16416/18792/22340/13805/16401/14595/18707/18148/12010/14775/353310	16
GO:0010506	regulation of autophagy	11/413	259/29008	0.00130919	0.00947669	0.00590395	13690/11975/69635/12177/83433/93679/19260/74772/74735/435626/72287	11
GO:2001056	positive regulation of cysteine-type endopeptidase activity	8/413	148/29008	0.00131625	0.0095105	0.00592501	13033/19141/69635/18174/58801/15510/16792/14062	8
GO:0050764	regulation of phagocytosis	7/413	115/29008	0.00132236	0.00953732	0.00594172	21803/83433/12266/18173/12988/16971/109905	7
GO:0035335	peptidyl-tyrosine dephosphorylation	4/413	34/29008	0.00133954	0.00960892	0.00598633	15170/19253/19260/235584	4
GO:0045920	negative regulation of exocytosis	4/413	34/29008	0.00133954	0.00960892	0.00598633	20375/16952/215449/109905	4
GO:0090218	positive regulation of lipid kinase activity	4/413	34/29008	0.00133954	0.00960892	0.00598633	19353/21803/12540/104418	4
GO:0043524	negative regulation of neuron apoptotic process	9/413	184/29008	0.00135263	0.0096853	0.00603391	11816/67579/19141/22340/11501/15510/16971/14062/18148	9
GO:0000054	ribosomal subunit export from nucleus	3/413	16/29008	0.0013978	0.00981425	0.00611425	103573/18148/24015	3
GO:0002468	dendritic cell antigen processing and presentation	3/413	16/29008	0.0013978	0.00981425	0.00611425	16149/18173/26888	3
GO:0033750	ribosome localization	3/413	16/29008	0.0013978	0.00981425	0.00611425	103573/18148/24015	3
GO:0034162	toll-like receptor 9 signaling pathway	3/413	16/29008	0.0013978	0.00981425	0.00611425	83490/19260/54445	3
GO:0034433	steroid esterification	3/413	16/29008	0.0013978	0.00981425	0.00611425	11816/11307/66508	3
GO:0034434	sterol esterification	3/413	16/29008	0.0013978	0.00981425	0.00611425	11816/11307/66508	3
GO:0034435	cholesterol esterification	3/413	16/29008	0.0013978	0.00981425	0.00611425	11816/11307/66508	3
GO:0044794	positive regulation by host of viral process	3/413	16/29008	0.0013978	0.00981425	0.00611425	12390/11816/12978	3
GO:0051044	positive regulation of membrane protein ectodomain proteolysis	3/413	16/29008	0.0013978	0.00981425	0.00611425	11816/11501/230598	3
GO:0055091	phospholipid homeostasis	3/413	16/29008	0.0013978	0.00981425	0.00611425	21803/11303/11307	3
GO:0070431	nucleotide-binding oligomerization domain containing 2 signaling pathway	3/413	16/29008	0.0013978	0.00981425	0.00611425	18035/65221/19260	3
GO:0001914	regulation of T cell mediated cytotoxicity	5/413	58/29008	0.00140831	0.00985319	0.00613851	53331/21355/12010/14972/14964	5
GO:0010761	fibroblast migration	5/413	58/29008	0.00140831	0.00985319	0.00613851	19353/21803/16416/18810/74117	5
GO:0006066	alcohol metabolic process	13/413	344/29008	0.00143171	0.00999935	0.00622957	11816/11303/71780/105349/11307/66190/66234/16332/12606/16971/233571/244152/56632	13
GO:1903555	regulation of tumor necrosis factor superfamily cytokine production	9/413	186/29008	0.00145766	0.0101514	0.00632429	11433/15170/83433/11501/15510/19419/19260/26888/56632	9
GO:0006413	translational initiation	7/413	117/29008	0.00146115	0.0101514	0.00632429	13690/72508/16341/66085/18148/13664/24015	7
GO:0008637	apoptotic mitochondrial changes	7/413	117/29008	0.00146115	0.0101514	0.00632429	17395/12177/58801/15510/65114/103172/14775	7
GO:0002428	antigen processing and presentation of peptide antigen via MHC class Ib	4/413	35/29008	0.00149556	0.010301	0.00641748	21355/12010/14972/14964	4
GO:0032369	negative regulation of lipid transport	4/413	35/29008	0.00149556	0.010301	0.00641748	22259/11816/16416/22260	4
GO:0071402	cellular response to lipoprotein particle stimulus	4/413	35/29008	0.00149556	0.010301	0.00641748	11816/83433/11307/12527	4
GO:0050921	positive regulation of chemotaxis	8/413	151/29008	0.00149564	0.010301	0.00641748	19353/20375/21803/19141/83433/16149/12978/22340	8
GO:1900180	regulation of protein localization to nucleus	8/413	151/29008	0.00149564	0.010301	0.00641748	12390/21803/22042/93679/19260/74772/230908/18148	8
GO:0035036	sperm-egg recognition	5/413	59/29008	0.00152099	0.0104574	0.00651495	12469/14595/12527/14276/21454	5
GO:0015980	energy derivation by oxidation of organic compounds	12/413	305/29008	0.00154094	0.0105763	0.00658903	66043/13382/18810/14387/66383/108099/11666/17995/12861/22272/103172/12859	12
GO:0006417	regulation of translation	14/413	390/29008	0.00154693	0.0105991	0.00660321	17454/13690/67579/72508/69635/16341/107508/13684/56403/140570/230908/12193/18148/24015	14
GO:0051092	positive regulation of NF-kappaB transcription factor activity	8/413	152/29008	0.00155956	0.0106673	0.00664569	21803/18755/22042/93679/11501/16969/74735/18148	8
GO:0001659	temperature homeostasis	9/413	188/29008	0.00156915	0.0107144	0.00667505	22259/13424/16181/16592/26457/22228/230598/22260/14775	9
GO:0009150	purine ribonucleotide metabolic process	13/413	348/29008	0.00158606	0.0108113	0.00673544	21803/66043/228026/11565/104111/13382/83433/108099/11666/16969/18604/56632/18655	13
GO:0050730	regulation of peptidyl-tyrosine phosphorylation	11/413	266/29008	0.00161745	0.0110064	0.00685694	12390/21803/15170/16416/12504/83433/16149/12978/22340/19260/74012	11
GO:0043409	negative regulation of MAPK cascade	9/413	189/29008	0.00162741	0.0110552	0.00688737	11816/15170/13449/83433/19260/12988/16332/24063/235584	9
GO:0051491	positive regulation of filopodium assembly	4/413	36/29008	0.0016638	0.0112742	0.0070238	12540/21812/74117/75974	4
GO:0003198	epithelial to mesenchymal transition involved in endocardial cushion formation	3/413	17/29008	0.0016795	0.0112742	0.0070238	21812/13805/21813	3
GO:0003334	keratinocyte development	3/413	17/29008	0.0016795	0.0112742	0.0070238	19156/18810/14284	3
GO:0010935	regulation of macrophage cytokine production	3/413	17/29008	0.0016795	0.0112742	0.0070238	21803/16149/16792	3
GO:0045655	regulation of monocyte differentiation	3/413	17/29008	0.0016795	0.0112742	0.0070238	12504/16149/238377	3
GO:0051589	negative regulation of neurotransmitter transport	3/413	17/29008	0.0016795	0.0112742	0.0070238	110877/215449/109905	3
GO:0071428	rRNA-containing ribonucleoprotein complex export from nucleus	3/413	17/29008	0.0016795	0.0112742	0.0070238	103573/18148/24015	3
GO:0050821	protein stabilization	9/413	190/29008	0.00168738	0.0112897	0.00703347	21423/15519/224727/16149/12469/15510/11933/18148/21454	9
GO:0001910	regulation of leukocyte mediated cytotoxicity	7/413	120/29008	0.00169033	0.0112897	0.00703347	20375/53331/21355/19419/12010/14972/14964	7
GO:0045621	positive regulation of lymphocyte differentiation	7/413	120/29008	0.00169033	0.0112897	0.00703347	21803/15519/16149/16952/11501/19419/21813	7
GO:0043434	response to peptide hormone	13/413	351/29008	0.00171067	0.0114064	0.00710613	12390/237542/72508/16952/26379/107508/12349/56041/26457/12988/16332/18604/56436	13
GO:0007029	endoplasmic reticulum organization	6/413	89/29008	0.00172719	0.0114918	0.00715939	12390/224727/23943/72265/68929/67878	6
GO:0006631	fatty acid metabolic process	15/413	439/29008	0.00172927	0.0114918	0.00715939	22259/228026/13382/105349/12266/16149/16952/16592/108099/11666/26457/113868/18604/22260/14775	15
GO:0071706	tumor necrosis factor superfamily cytokine production	9/413	191/29008	0.00174912	0.0116044	0.00722947	11433/15170/83433/11501/15510/19419/19260/26888/56632	9
GO:0009895	negative regulation of catabolic process	12/413	311/29008	0.00181295	0.0120078	0.00748079	13690/77134/83433/224727/18173/19260/18550/65114/12306/56403/230908/59025	12
GO:0031960	response to corticosteroid	6/413	90/29008	0.00182877	0.0120723	0.00752099	21803/72508/16952/16181/13684/12193	6
GO:0044272	sulfur compound biosynthetic process	6/413	90/29008	0.00182877	0.0120723	0.00752099	228026/13382/217119/93683/58250/18604	6
GO:0008643	carbohydrate transport	8/413	156/29008	0.00183721	0.0120974	0.00753663	237542/72508/12266/16592/26457/73822/109905/106068	8
GO:0002335	mature B cell differentiation	4/413	37/29008	0.00184474	0.0120974	0.00753663	20375/16848/75974/18018	4
GO:0030808	regulation of nucleotide biosynthetic process	4/413	37/29008	0.00184474	0.0120974	0.00753663	228026/83433/18604/56632	4
GO:1900371	regulation of purine nucleotide biosynthetic process	4/413	37/29008	0.00184474	0.0120974	0.00753663	228026/83433/18604/56632	4
GO:1905517	macrophage migration	5/413	62/29008	0.00189885	0.0124317	0.00774492	17470/83433/12978/12527/18081	5
GO:0001824	blastocyst development	8/413	157/29008	0.00191237	0.0124791	0.00777442	270106/241230/21812/19253/12334/12848/18550/16477	8
GO:0008360	regulation of cell shape	8/413	157/29008	0.00191237	0.0124791	0.00777442	19353/17909/12978/16952/67784/140570/69581/57778	8
GO:0032412	regulation of ion transmembrane transporter activity	11/413	273/29008	0.00198267	0.0127414	0.00793782	12313/18301/17395/22629/50932/22627/69635/83433/11933/233571/56632	11
GO:0030324	lung development	10/413	233/29008	0.00198325	0.0127414	0.00793782	21803/71722/12540/22631/224727/16998/20602/21813/12606/24063	10
GO:0051056	regulation of small GTPase mediated signal transduction	10/413	233/29008	0.00198325	0.0127414	0.00793782	11816/11303/72318/215632/19419/232227/24063/104418/14062/20469	10
GO:0006475	internal protein amino acid acetylation	8/413	158/29008	0.00198993	0.0127414	0.00793782	20375/21803/21423/224727/56397/229534/56632/239510	8
GO:0016482	cytosolic transport	8/413	158/29008	0.00198993	0.0127414	0.00793782	66713/70834/16792/67166/65114/13191/106039/231717	8
GO:0018393	internal peptidyl-lysine acetylation	8/413	158/29008	0.00198993	0.0127414	0.00793782	20375/21803/21423/224727/56397/229534/56632/239510	8
GO:0010867	positive regulation of triglyceride biosynthetic process	3/413	18/29008	0.00199424	0.0127414	0.00793782	22259/26457/22260	3
GO:0010934	macrophage cytokine production	3/413	18/29008	0.00199424	0.0127414	0.00793782	21803/16149/16792	3
GO:0030730	sequestering of triglyceride	3/413	18/29008	0.00199424	0.0127414	0.00793782	237542/83433/66853	3
GO:0042026	protein refolding	3/413	18/29008	0.00199424	0.0127414	0.00793782	15519/15510/12010	3
GO:0061158	3'-UTR-mediated mRNA destabilization	3/413	18/29008	0.00199424	0.0127414	0.00793782	17454/230908/12193	3
GO:0070423	nucleotide-binding oligomerization domain containing signaling pathway	3/413	18/29008	0.00199424	0.0127414	0.00793782	18035/65221/19260	3
GO:1900221	regulation of amyloid-beta clearance	3/413	18/29008	0.00199424	0.0127414	0.00793782	11816/83433/16971	3
GO:0002688	regulation of leukocyte chemotaxis	7/413	124/29008	0.00203829	0.012964	0.00807651	19353/20375/19141/16149/12978/22340/18081	7
GO:0009311	oligosaccharide metabolic process	4/413	38/29008	0.00203887	0.012964	0.00807651	241230/18010/14595/20452	4
GO:0071634	regulation of transforming growth factor beta production	4/413	38/29008	0.00203887	0.012964	0.00807651	17470/18550/70495/244152	4
GO:0022411	cellular component disassembly	14/413	402/29008	0.00204508	0.0129826	0.00808814	235072/21812/56431/270058/12177/83433/12266/329015/13805/13191/232227/12262/229534/24015	14
GO:0002262	myeloid cell homeostasis	9/413	196/29008	0.00208549	0.013197	0.00822172	20375/21423/18174/16952/12628/16969/18707/12010/16658	9
GO:0034612	response to tumor necrosis factor	9/413	196/29008	0.00208549	0.013197	0.00822172	66102/72508/18035/74117/16792/53323/12606/12193/21353	9
GO:0002702	positive regulation of production of molecular mediator of immune response	7/413	125/29008	0.00213336	0.0134785	0.00839705	21803/22042/16149/19260/16792/56632/12010	7
GO:0006820	anion transport	16/413	495/29008	0.00215735	0.0136083	0.00847792	19156/57138/20499/13723/67760/16952/18173/16181/12349/26457/14276/73822/78339/29876/215113/233571	16
GO:0010717	regulation of epithelial to mesenchymal transition	6/413	93/29008	0.00216075	0.0136083	0.00847792	21803/21812/13805/21813/24063/353310	6
GO:0030323	respiratory tube development	10/413	236/29008	0.00217696	0.0136887	0.008528	21803/71722/12540/22631/224727/16998/20602/21813/12606/24063	10
GO:0060999	positive regulation of dendritic spine development	5/413	64/29008	0.00218619	0.013725	0.00855062	19353/11816/66713/74117/50772	5
GO:0043123	positive regulation of I-kappaB kinase/NF-kappaB signaling	7/413	126/29008	0.00223182	0.0139722	0.00870464	20198/53859/22042/12504/16149/93679/74735	7
GO:0090087	regulation of peptide transport	10/413	237/29008	0.00224481	0.0139722	0.00870464	27060/19353/11307/16149/12349/22228/59090/16971/230908/238377	10
GO:0001773	myeloid dendritic cell activation	4/413	39/29008	0.00224666	0.0139722	0.00870464	20375/21803/19698/21813	4
GO:0002475	antigen processing and presentation via MHC class Ib	4/413	39/29008	0.00224666	0.0139722	0.00870464	21355/12010/14972/14964	4
GO:0019432	triglyceride biosynthetic process	4/413	39/29008	0.00224666	0.0139722	0.00870464	22259/12266/26457/22260	4
GO:2000249	regulation of actin cytoskeleton reorganization	4/413	39/29008	0.00224666	0.0139722	0.00870464	21803/12540/12978/74117	4
GO:0006970	response to osmotic stress	6/413	94/29008	0.00228092	0.014141	0.00880979	19353/19698/57138/78829/320795/20719	6
GO:0035773	insulin secretion involved in cellular response to glucose stimulus	6/413	94/29008	0.00228092	0.014141	0.00880979	19353/11307/22228/16971/238377/52055	6
GO:0120032	regulation of plasma membrane bounded cell projection assembly	9/413	199/29008	0.00231084	0.0141516	0.00881639	235072/19353/12540/21812/66713/17909/74117/75974/108686	9
GO:0097191	extrinsic apoptotic signaling pathway	10/413	238/29008	0.00231435	0.0141516	0.00881639	20375/21803/21812/72508/69635/16432/58801/64294/20612/14775	10
GO:0043280	positive regulation of cysteine-type endopeptidase activity involved in apoptotic process	7/413	127/29008	0.00233374	0.0141516	0.00881639	13033/69635/18174/58801/15510/16792/14062	7
GO:0050854	regulation of antigen receptor-mediated signaling pathway	5/413	65/29008	0.00234116	0.0141516	0.00881639	15170/18755/19260/16792/104418	5
GO:0060119	inner ear receptor cell development	5/413	65/29008	0.00234116	0.0141516	0.00881639	27419/19353/110253/97031/244152	5
GO:0006085	acetyl-CoA biosynthetic process	3/413	19/29008	0.00234332	0.0141516	0.00881639	228026/13382/18604	3
GO:0032011	ARF protein signal transduction	3/413	19/29008	0.00234332	0.0141516	0.00881639	72318/215632/232227	3
GO:0032012	regulation of ARF protein signal transduction	3/413	19/29008	0.00234332	0.0141516	0.00881639	72318/215632/232227	3
GO:0035872	nucleotide-binding domain, leucine rich repeat containing receptor signaling pathway	3/413	19/29008	0.00234332	0.0141516	0.00881639	18035/65221/19260	3
GO:0043691	reverse cholesterol transport	3/413	19/29008	0.00234332	0.0141516	0.00881639	11816/11303/11307	3
GO:0044539	long-chain fatty acid import into cell	3/413	19/29008	0.00234332	0.0141516	0.00881639	72508/107508/26457	3
GO:0045217	cell-cell junction maintenance	3/413	19/29008	0.00234332	0.0141516	0.00881639	12978/16582/14062	3
GO:0045837	negative regulation of membrane potential	3/413	19/29008	0.00234332	0.0141516	0.00881639	12177/58801/16181	3
GO:0071636	positive regulation of transforming growth factor beta production	3/413	19/29008	0.00234332	0.0141516	0.00881639	17470/18550/70495	3
GO:0140354	lipid import into cell	3/413	19/29008	0.00234332	0.0141516	0.00881639	72508/107508/26457	3
GO:1902004	positive regulation of amyloid-beta formation	3/413	19/29008	0.00234332	0.0141516	0.00881639	11816/11307/233489	3
GO:1904292	regulation of ERAD pathway	3/413	19/29008	0.00234332	0.0141516	0.00881639	216157/224727/59025	3
GO:0110053	regulation of actin filament organization	11/413	279/29008	0.00234673	0.0141516	0.00881639	19353/12540/21812/56431/66713/30794/68166/23789/74117/108686/20194	11
GO:0006470	protein dephosphorylation	10/413	239/29008	0.00238562	0.0143426	0.00893538	12313/21803/15170/54401/22627/19253/19260/217124/235584/19054	10
GO:2000116	regulation of cysteine-type endopeptidase activity	10/413	239/29008	0.00238562	0.0143426	0.00893538	13033/17395/19141/69635/18174/58801/15510/16792/14062/14775	10
GO:0046578	regulation of Ras protein signal transduction	9/413	200/29008	0.00239011	0.0143479	0.0089387	11816/11303/72318/215632/19419/232227/24063/104418/14062	9
GO:0071214	cellular response to abiotic stimulus	12/413	322/29008	0.0024138	0.0144359	0.0089935	19353/21803/19698/17395/18810/12575/238377/52055/20469/18148/20719/21353	12
GO:0104004	cellular response to environmental stimulus	12/413	322/29008	0.0024138	0.0144359	0.0089935	19353/21803/19698/17395/18810/12575/238377/52055/20469/18148/20719/21353	12
GO:0046474	glycerophospholipid biosynthetic process	8/413	163/29008	0.00241567	0.0144359	0.0089935	210992/12334/16592/26457/16332/225049/18707/104418	8
GO:0030216	keratinocyte differentiation	7/413	128/29008	0.00243922	0.0145548	0.00906757	19156/18755/18810/16952/14284/29876/71529	7
GO:0010591	regulation of lamellipodium assembly	4/413	40/29008	0.00246859	0.0146859	0.00914927	19353/12540/66713/74117	4
GO:0045047	protein targeting to ER	4/413	40/29008	0.00246859	0.0146859	0.00914927	72265/67437/192193/14276	4
GO:0030193	regulation of blood coagulation	5/413	66/29008	0.00250396	0.0148518	0.00925265	11816/18792/12527/12306/14062	5
GO:0060389	pathway-restricted SMAD protein phosphorylation	5/413	66/29008	0.00250396	0.0148518	0.00925265	21803/21812/13805/21813/16971	5
GO:0046879	hormone secretion	13/413	367/29008	0.00251987	0.014924	0.00929758	27060/19353/22631/11307/16952/16181/20750/22228/59090/16971/230908/238377/52055	13
GO:0010632	regulation of epithelial cell migration	10/413	241/29008	0.00253343	0.0149765	0.00933029	19353/21803/11816/17395/16416/19141/16952/21813/232227/18707	10
GO:0007044	cell-substrate junction assembly	6/413	96/29008	0.00253628	0.0149765	0.00933029	19353/16416/22330/18810/16971/20194	6
GO:0042157	lipoprotein metabolic process	7/413	129/29008	0.00254833	0.0150253	0.00936074	11816/216169/13033/11303/16416/76192/70178	7
GO:0060491	regulation of cell projection assembly	9/413	202/29008	0.00255513	0.0150431	0.00937181	235072/19353/12540/21812/66713/17909/74117/75974/108686	9
GO:0045580	regulation of T cell differentiation	8/413	165/29008	0.00260468	0.0152895	0.00952532	21803/15519/16149/16952/11501/19419/21813/56436	8
GO:0071383	cellular response to steroid hormone stimulus	8/413	165/29008	0.00260468	0.0152895	0.00952532	21803/22629/72508/16952/13684/20602/16969/12193	8
GO:0022898	regulation of transmembrane transporter activity	11/413	283/29008	0.00261821	0.0153237	0.00954659	12313/18301/17395/22629/50932/22627/69635/83433/11933/233571/56632	11
GO:0042593	glucose homeostasis	11/413	283/29008	0.00261821	0.0153237	0.00954659	19353/11307/16592/20602/22228/12606/18604/16971/238377/52055/14775	11
GO:0043406	positive regulation of MAP kinase activity	7/413	130/29008	0.00266116	0.0155125	0.00966425	21803/26403/11501/16181/19419/12988/19882	7
GO:0061041	regulation of wound healing	7/413	130/29008	0.00266116	0.0155125	0.00966425	11816/18792/16952/22340/12527/12306/14062	7
GO:0000768	syncytium formation by plasma membrane fusion	5/413	67/29008	0.00267482	0.0155125	0.00966425	83433/13660/11501/12334/12527	5
GO:0140253	cell-cell fusion	5/413	67/29008	0.00267482	0.0155125	0.00966425	83433/13660/11501/12334/12527	5
GO:0003007	heart morphogenesis	11/413	284/29008	0.0026899	0.0155125	0.00966425	19353/21803/12540/21812/14387/13805/20602/67784/21813/18018/22138	11
GO:0033500	carbohydrate homeostasis	11/413	284/29008	0.0026899	0.0155125	0.00966425	19353/11307/16592/20602/22228/12606/18604/16971/238377/52055/14775	11
GO:0001936	regulation of endothelial cell proliferation	8/413	166/29008	0.00270342	0.0155125	0.00966425	12390/11816/21812/16416/22340/13805/16401/18707	8
GO:0002347	response to tumor cell	4/413	41/29008	0.00270513	0.0155125	0.00966425	20375/69635/15510/16792	4
GO:0002483	antigen processing and presentation of endogenous peptide antigen	4/413	41/29008	0.00270513	0.0155125	0.00966425	21355/12010/14972/14964	4
GO:0006636	unsaturated fatty acid biosynthetic process	4/413	41/29008	0.00270513	0.0155125	0.00966425	16149/16952/16592/11666	4
GO:0010762	regulation of fibroblast migration	4/413	41/29008	0.00270513	0.0155125	0.00966425	19353/21803/16416/74117	4
GO:0019885	antigen processing and presentation of endogenous peptide antigen via MHC class I	4/413	41/29008	0.00270513	0.0155125	0.00966425	21355/12010/14972/14964	4
GO:0035886	vascular associated smooth muscle cell differentiation	4/413	41/29008	0.00270513	0.0155125	0.00966425	12266/12628/13805/18018	4
GO:0071827	plasma lipoprotein particle organization	4/413	41/29008	0.00270513	0.0155125	0.00966425	11816/11303/11307/22260	4
GO:0051047	positive regulation of secretion	14/413	415/29008	0.00272781	0.0155313	0.00967597	19353/21803/83433/11307/20750/65114/110877/74772/16971/230908/238377/22138/56632/22260	14
GO:0010763	positive regulation of fibroblast migration	3/413	20/29008	0.00272795	0.0155313	0.00967597	21803/16416/74117	3
GO:0019886	antigen processing and presentation of exogenous peptide antigen via MHC class II	3/413	20/29008	0.00272795	0.0155313	0.00967597	16149/54445/12010	3
GO:0046514	ceramide catabolic process	3/413	20/29008	0.00272795	0.0155313	0.00967597	19156/18010/66190	3
GO:0051204	protein insertion into mitochondrial membrane	3/413	20/29008	0.00272795	0.0155313	0.00967597	15525/15519/58801	3
GO:0006913	nucleocytoplasmic transport	12/413	327/29008	0.00273604	0.0155329	0.00967693	21803/103573/22627/18035/16648/12575/19260/230908/18148/24015/233726/20823	12
GO:0051169	nuclear transport	12/413	327/29008	0.00273604	0.0155329	0.00967693	21803/103573/22627/18035/16648/12575/19260/230908/18148/24015/233726/20823	12
GO:0014706	striated muscle tissue development	15/413	461/29008	0.00275386	0.0156118	0.00972608	12390/21803/12540/21812/15353/72508/18810/28185/13805/12848/56376/21813/20182/22138/14775	15
GO:0030072	peptide hormone secretion	11/413	285/29008	0.00276316	0.0156422	0.00974502	27060/19353/11307/16952/16181/22228/59090/16971/230908/238377/52055	11
GO:0045089	positive regulation of innate immune response	7/413	131/29008	0.00277778	0.0157025	0.00978263	20375/15519/28185/16149/11501/19419/53323	7
GO:0016042	lipid catabolic process	12/413	328/29008	0.0028045	0.0157867	0.00983504	11816/19156/18010/22629/105349/66853/20750/66190/11666/76192/113868/16971	12
GO:0007346	regulation of mitotic cell cycle	15/413	462/29008	0.00281033	0.0157867	0.00983504	21803/15170/12540/22629/21423/72508/22627/19141/12575/16952/13684/27053/104418/12193/19054	15
GO:0002690	positive regulation of leukocyte chemotaxis	6/413	98/29008	0.00281252	0.0157867	0.00983504	19353/20375/19141/16149/12978/22340	6
GO:0051492	regulation of stress fiber assembly	6/413	98/29008	0.00281252	0.0157867	0.00983504	19353/12540/21812/30794/108686/20194	6
GO:1904063	negative regulation of cation transmembrane transport	6/413	98/29008	0.00281252	0.0157867	0.00983504	12313/21803/17395/22627/66383/215113	6
GO:0032720	negative regulation of tumor necrosis factor production	5/413	68/29008	0.00285397	0.0159742	0.00995186	11433/15170/83433/19260/26888	5
GO:1900046	regulation of hemostasis	5/413	68/29008	0.00285397	0.0159742	0.00995186	11816/18792/12527/12306/14062	5
GO:0006163	purine nucleotide metabolic process	13/413	373/29008	0.00289452	0.0161784	0.0100791	21803/66043/228026/11565/104111/13382/83433/108099/11666/16969/18604/56632/18655	13
GO:0071902	positive regulation of protein serine/threonine kinase activity	9/413	206/29008	0.00291223	0.0162545	0.0101265	21803/26403/12978/11501/16181/19419/26457/12988/19882	9
GO:1900744	regulation of p38MAPK cascade	4/413	42/29008	0.00295673	0.0164798	0.0102668	20375/50932/83433/19260	4
GO:0009100	glycoprotein metabolic process	12/413	331/29008	0.00301828	0.0167881	0.0104589	241230/217119/16432/22340/64294/14595/192193/67075/93683/58250/20452/66967	12
GO:0009914	hormone transport	13/413	375/29008	0.00302907	0.0167881	0.0104589	27060/19353/22631/11307/16952/16181/20750/22228/59090/16971/230908/238377/52055	13
GO:0006949	syncytium formation	5/413	69/29008	0.00304163	0.0167881	0.0104589	83433/13660/11501/12334/12527	5
GO:0019080	viral gene expression	5/413	69/29008	0.00304163	0.0167881	0.0104589	93679/66085/74735/230908/20823	5
GO:0070972	protein localization to endoplasmic reticulum	5/413	69/29008	0.00304163	0.0167881	0.0104589	72265/67437/192193/14276/68889	5
GO:0150116	regulation of cell-substrate junction organization	5/413	69/29008	0.00304163	0.0167881	0.0104589	19353/22330/232227/16971/20194	5
GO:1903556	negative regulation of tumor necrosis factor superfamily cytokine production	5/413	69/29008	0.00304163	0.0167881	0.0104589	11433/15170/83433/19260/26888	5
GO:0032869	cellular response to insulin stimulus	9/413	208/29008	0.00310497	0.0171139	0.0106619	12390/237542/72508/26379/107508/56041/26457/16332/18604	9
GO:0018394	peptidyl-lysine acetylation	8/413	170/29008	0.00312797	0.0171549	0.0106874	20375/21803/21423/224727/56397/229534/56632/239510	8
GO:0048015	phosphatidylinositol-mediated signaling	8/413	170/29008	0.00312797	0.0171549	0.0106874	15170/83433/12978/83490/19419/17188/18707/14062	8
GO:0002327	immature B cell differentiation	3/413	21/29008	0.00314927	0.0171549	0.0106874	20375/16792/270110	3
GO:0070166	enamel mineralization	3/413	21/29008	0.00314927	0.0171549	0.0106874	27060/21803/80752	3
GO:0071071	regulation of phospholipid biosynthetic process	3/413	21/29008	0.00314927	0.0171549	0.0106874	210992/12334/26457	3
GO:0014902	myotube differentiation	7/413	134/29008	0.00315125	0.0171549	0.0106874	12390/18807/18810/13660/12334/12527/14775	7
GO:0032273	positive regulation of protein polymerization	7/413	134/29008	0.00315125	0.0171549	0.0106874	19353/66713/15519/68166/23789/74117/13191	7
GO:0050729	positive regulation of inflammatory response	7/413	134/29008	0.00315125	0.0171549	0.0106874	18035/83433/12266/11501/15510/12606/18081	7
GO:1905039	carboxylic acid transmembrane transport	7/413	134/29008	0.00315125	0.0171549	0.0106874	13723/67760/11666/26457/14276/73822/215113	7
GO:0034249	negative regulation of cellular amide metabolic process	9/413	209/29008	0.00320504	0.0174238	0.010855	17454/11816/67579/69635/107508/13684/56403/230908/12193	9
GO:0050818	regulation of coagulation	5/413	70/29008	0.00323803	0.0175791	0.0109518	11816/18792/12527/12306/14062	5
GO:0036473	cell death in response to oxidative stress	6/413	101/29008	0.00326832	0.0176953	0.0110241	19156/228026/83433/11669/52521/14775	6
GO:0045185	maintenance of protein location	6/413	101/29008	0.00326832	0.0176953	0.0110241	54401/18035/12504/108686/103172/224109	6
GO:1903825	organic acid transmembrane transport	7/413	135/29008	0.00328389	0.0177554	0.0110615	13723/67760/11666/26457/14276/73822/215113	7
GO:0043583	ear development	10/413	250/29008	0.00329199	0.017775	0.0110738	27419/19353/19156/65107/110253/12606/97031/244152/14972/16658	10
GO:0043281	regulation of cysteine-type endopeptidase activity involved in apoptotic process	9/413	210/29008	0.00330763	0.0178352	0.0111113	13033/17395/69635/18174/58801/15510/16792/14062/14775	9
GO:0002440	production of molecular mediator of immune response	13/413	380/29008	0.00338788	0.0182431	0.0113654	27060/21803/21423/22042/16149/15510/18173/19260/16792/57914/56632/320795/12010	13
GO:0014065	phosphatidylinositol 3-kinase signaling	7/413	136/29008	0.00342075	0.0183952	0.0114602	15170/83433/83490/19419/17188/18707/14062	7
GO:0001913	T cell mediated cytotoxicity	5/413	71/29008	0.0034434	0.0184421	0.0114894	53331/21355/12010/14972/14964	5
GO:0030888	regulation of B cell proliferation	5/413	71/29008	0.0034434	0.0184421	0.0114894	21423/22042/12575/16149/320795	5
GO:0034121	regulation of toll-like receptor signaling pathway	5/413	71/29008	0.0034434	0.0184421	0.0114894	22259/83433/83490/19260/18081	5
GO:0043010	camera-type eye development	13/413	381/29008	0.00346362	0.0185255	0.0115413	27060/27419/21803/21812/210992/12266/12628/21813/17342/24063/29876/18081/244152	13
GO:0042552	myelination	8/413	173/29008	0.00347907	0.0185831	0.0115772	21803/19156/18810/12527/66190/11666/20182/277010	8
GO:0006024	glycosaminoglycan biosynthetic process	4/413	44/29008	0.00350698	0.018632	0.0116077	21803/217119/93683/58250	4
GO:0019883	antigen processing and presentation of endogenous antigen	4/413	44/29008	0.00350698	0.018632	0.0116077	21355/12010/14972/14964	4
GO:0035774	positive regulation of insulin secretion involved in cellular response to glucose stimulus	4/413	44/29008	0.00350698	0.018632	0.0116077	19353/11307/16971/238377	4
GO:0072599	establishment of protein localization to endoplasmic reticulum	4/413	44/29008	0.00350698	0.018632	0.0116077	72265/67437/192193/14276	4
GO:0051216	cartilage development	9/413	212/29008	0.00352057	0.0186792	0.0116371	21803/21812/16998/26379/12628/21813/58250/16969/229534	9
GO:0014066	regulation of phosphatidylinositol 3-kinase signaling	6/413	103/29008	0.00360135	0.0189928	0.0118325	15170/83433/83490/19419/17188/14062	6
GO:1903169	regulation of calcium ion transmembrane transport	8/413	174/29008	0.00360264	0.0189928	0.0118325	12313/21803/15170/16416/22627/19260/14062/233571	8
GO:0010984	regulation of lipoprotein particle clearance	3/413	22/29008	0.00360835	0.0189928	0.0118325	83433/12306/12988	3
GO:0034377	plasma lipoprotein particle assembly	3/413	22/29008	0.00360835	0.0189928	0.0118325	11816/11303/22260	3
GO:0034755	iron ion transmembrane transport	3/413	22/29008	0.00360835	0.0189928	0.0118325	117167/18174/66383	3
GO:0060055	angiogenesis involved in wound healing	3/413	22/29008	0.00360835	0.0189928	0.0118325	22340/14595/14775	3
GO:0008361	regulation of cell size	9/413	213/29008	0.00363099	0.0190867	0.011891	19353/11816/67605/57138/20499/74117/16971/71929/18148	9
GO:0090501	RNA phosphodiester bond hydrolysis	5/413	72/29008	0.00365796	0.0192031	0.0119635	17454/140546/68544/219094/18148	5
GO:0070482	response to oxygen levels	11/413	296/29008	0.00368042	0.0192955	0.012021	228026/67579/18792/12177/18174/22340/11501/13805/14284/22228/18655	11
GO:0046165	alcohol biosynthetic process	7/413	138/29008	0.00370747	0.0194117	0.0120934	11816/71780/11307/66190/66234/233571/56632	7
GO:0051648	vesicle localization	8/413	175/29008	0.00372959	0.0195018	0.0121496	27060/13424/55946/16401/19419/56041/13191/233489	8
GO:1903050	regulation of proteolysis involved in cellular protein catabolic process	9/413	214/29008	0.00374412	0.0195521	0.0121809	11816/216157/103573/83433/224727/16792/53323/59025/14775	9
GO:0032409	regulation of transporter activity	11/413	297/29008	0.00377461	0.0196854	0.012264	12313/18301/17395/22629/50932/22627/69635/83433/11933/233571/56632	11
GO:0033002	muscle cell proliferation	10/413	255/29008	0.00378555	0.0197166	0.0122834	21803/11816/21812/17395/72508/16416/12575/21813/20182/233571	10
GO:0042771	intrinsic apoptotic signaling pathway in response to DNA damage by p53 class mediator	4/413	45/29008	0.00380653	0.0197225	0.012287	12575/224727/58801/16149	4
GO:0071825	protein-lipid complex subunit organization	4/413	45/29008	0.00380653	0.0197225	0.012287	11816/11303/11307/22260	4
GO:0072583	clathrin-dependent endocytosis	4/413	45/29008	0.00380653	0.0197225	0.012287	16401/20612/12757/233489	4
GO:1905521	regulation of macrophage migration	4/413	45/29008	0.00380653	0.0197225	0.012287	17470/83433/12978/12527	4
GO:0007272	ensheathment of neurons	8/413	176/29008	0.00385997	0.0198957	0.012395	21803/19156/18810/12527/66190/11666/20182/277010	8
GO:0008366	axon ensheathment	8/413	176/29008	0.00385997	0.0198957	0.012395	21803/19156/18810/12527/66190/11666/20182/277010	8
GO:0043271	negative regulation of ion transport	8/413	176/29008	0.00385997	0.0198957	0.012395	12313/21803/17395/22627/66383/16181/110877/215113	8
GO:0050679	positive regulation of epithelial cell proliferation	9/413	215/29008	0.00385999	0.0198957	0.012395	12390/21803/12540/16416/22340/16401/14595/18707/353310	9
GO:0060997	dendritic spine morphogenesis	5/413	73/29008	0.00388193	0.0199829	0.0124493	235072/12540/66713/74117/56376	5
GO:0048661	positive regulation of smooth muscle cell proliferation	6/413	105/29008	0.00395893	0.0203529	0.0126798	21803/17395/72508/16416/21813/233571	6
GO:0002700	regulation of production of molecular mediator of immune response	8/413	177/29008	0.00399384	0.0205058	0.0127751	21803/22042/16149/19260/16792/56632/320795/12010	8
GO:0034763	negative regulation of transmembrane transport	7/413	140/29008	0.00401209	0.0205464	0.0128004	12313/21803/17395/22627/66383/16592/215113	7
GO:0071887	leukocyte apoptotic process	7/413	140/29008	0.00401209	0.0205464	0.0128004	16149/16952/11501/20612/18707/320795/21454	7
GO:0006907	pinocytosis	3/413	23/29008	0.0041062	0.020872	0.0130032	22259/12540/22260	3
GO:0051043	regulation of membrane protein ectodomain proteolysis	3/413	23/29008	0.0041062	0.020872	0.0130032	11816/11501/230598	3
GO:1900120	regulation of receptor binding	3/413	23/29008	0.0041062	0.020872	0.0130032	17395/12306/12010	3
GO:0001885	endothelial cell development	5/413	74/29008	0.00411556	0.020872	0.0130032	22330/29876/215449/14775/109905	5
GO:0002437	inflammatory response to antigenic stimulus	5/413	74/29008	0.00411556	0.020872	0.0130032	83433/12266/16181/19419/14775	5
GO:1903036	positive regulation of response to wounding	5/413	74/29008	0.00411556	0.020872	0.0130032	16952/22340/380713/16971/14062	5
GO:0030890	positive regulation of B cell proliferation	4/413	46/29008	0.00412293	0.020872	0.0130032	21423/22042/12575/16149	4
GO:0043403	skeletal muscle tissue regeneration	4/413	46/29008	0.00412293	0.020872	0.0130032	18792/16952/12527/14775	4
GO:0071709	membrane assembly	4/413	46/29008	0.00412293	0.020872	0.0130032	12390/19156/233489/20194	4
GO:0048660	regulation of smooth muscle cell proliferation	8/413	178/29008	0.00413126	0.0208876	0.0130129	21803/11816/17395/72508/16416/12575/21813/233571	8
GO:0006821	chloride transport	6/413	106/29008	0.00414727	0.0209419	0.0130467	57138/20499/12349/78339/29876/233571	6
GO:1901655	cellular response to ketone	7/413	141/29008	0.00417133	0.0210366	0.0131058	21803/72508/104111/13684/20750/233571/56632	7
GO:0016311	dephosphorylation	12/413	345/29008	0.00419748	0.0211417	0.0131712	12313/11433/21803/15170/54401/22627/19253/19260/16332/217124/235584/19054	12
GO:0051251	positive regulation of lymphocyte activation	14/413	436/29008	0.00421909	0.0212236	0.0132222	21803/21423/15519/22042/12575/12504/16149/16952/11501/15510/19419/19260/21813/12010	14
GO:0045766	positive regulation of angiogenesis	8/413	179/29008	0.0042723	0.0213959	0.0133296	17395/16416/12266/22340/13805/21813/18081/18707	8
GO:1904018	positive regulation of vasculature development	8/413	179/29008	0.0042723	0.0213959	0.0133296	17395/16416/12266/22340/13805/21813/18081/18707	8
GO:0045765	regulation of angiogenesis	11/413	302/29008	0.00427488	0.0213959	0.0133296	17395/16416/12266/22340/13805/67784/21813/18081/18707/192187/18655	11
GO:0046883	regulation of hormone secretion	11/413	302/29008	0.00427488	0.0213959	0.0133296	27060/19353/11307/16952/20750/22228/59090/16971/230908/238377/52055	11
GO:0019439	aromatic compound catabolic process	14/413	437/29008	0.00430396	0.0215144	0.0134034	17454/77134/16341/18173/140483/11666/56403/113868/233016/68544/230908/12193/18148/20823	14
GO:0034766	negative regulation of ion transmembrane transport	6/413	107/29008	0.00434214	0.021678	0.0135053	12313/21803/17395/22627/66383/215113	6
GO:0014068	positive regulation of phosphatidylinositol 3-kinase signaling	5/413	75/29008	0.00435904	0.0217078	0.0135239	15170/83433/83490/17188/14062	5
GO:0042982	amyloid precursor protein metabolic process	5/413	75/29008	0.00435904	0.0217078	0.0135239	11816/16432/11307/64294/233489	5
GO:0071222	cellular response to lipopolysaccharide	11/413	303/29008	0.00438099	0.0217898	0.013575	22259/20375/21803/11303/66102/18035/17079/83433/12628/19260/12010	11
GO:0006643	membrane lipid metabolic process	8/413	180/29008	0.00441702	0.0219416	0.0136695	241230/19156/18010/66190/216892/20452/104725/56632	8
GO:0001961	positive regulation of cytokine-mediated signaling pathway	4/413	47/29008	0.00445663	0.0220556	0.0137406	83433/16149/16792/53323	4
GO:0006687	glycosphingolipid metabolic process	4/413	47/29008	0.00445663	0.0220556	0.0137406	241230/19156/18010/20452	4
GO:2000404	regulation of T cell migration	4/413	47/29008	0.00445663	0.0220556	0.0137406	16416/17470/11501/16401	4
GO:0060537	muscle tissue development	15/413	486/29008	0.00448027	0.0221265	0.0137847	12390/21803/12540/21812/15353/72508/18810/28185/13805/12848/56376/21813/20182/22138/14775	15
GO:1901888	regulation of cell junction assembly	9/413	220/29008	0.00448209	0.0221265	0.0137847	19353/18755/22330/74117/56376/16971/20194/215449/109905	9
GO:0050728	negative regulation of inflammatory response	7/413	143/29008	0.00450412	0.0222076	0.0138353	11433/22259/11816/17470/83433/65114/14775	7
GO:0007409	axonogenesis	15/413	487/29008	0.00456438	0.0224267	0.0139718	235072/19353/11816/270058/15519/13723/22330/12978/74117/16401/67784/140570/233489/16971/244152	15
GO:0001935	endothelial cell proliferation	8/413	181/29008	0.00456548	0.0224267	0.0139718	12390/11816/21812/16416/22340/13805/16401/18707	8
GO:0061136	regulation of proteasomal protein catabolic process	8/413	181/29008	0.00456548	0.0224267	0.0139718	11816/216157/103573/83433/224727/53323/59025/14775	8
GO:0002712	regulation of B cell mediated immunity	5/413	76/29008	0.00461262	0.0226024	0.0140812	21803/15170/22042/83433/12266	5
GO:0002889	regulation of immunoglobulin mediated immune response	5/413	76/29008	0.00461262	0.0226024	0.0140812	21803/15170/22042/83433/12266	5
GO:0034405	response to fluid shear stress	3/413	24/29008	0.00464375	0.0226711	0.014124	11303/18810/20750	3
GO:0055064	chloride ion homeostasis	3/413	24/29008	0.00464375	0.0226711	0.014124	57138/20499/20750	3
GO:1990000	amyloid fibril formation	3/413	24/29008	0.00464375	0.0226711	0.014124	11816/83433/12010	3
GO:0072521	purine-containing compound metabolic process	13/413	395/29008	0.00467639	0.0228024	0.0142058	21803/66043/228026/11565/104111/13382/83433/108099/11666/16969/18604/56632/18655	13
GO:1901342	regulation of vasculature development	11/413	306/29008	0.00471194	0.0229197	0.0142789	17395/16416/12266/22340/13805/67784/21813/18081/18707/192187/18655	11
GO:0000910	cytokinesis	8/413	182/29008	0.00471774	0.0229197	0.0142789	12313/235072/12540/56431/66713/18810/68166/74117	8
GO:0007219	Notch signaling pathway	8/413	182/29008	0.00471774	0.0229197	0.0142789	21803/67605/18035/16848/21813/12606/16969/207521	8
GO:0016236	macroautophagy	9/413	222/29008	0.00475174	0.022974	0.0143127	27060/13033/11975/12177/329015/269338/67166/74772/435626	9
GO:0010595	positive regulation of endothelial cell migration	6/413	109/29008	0.00475205	0.022974	0.0143127	19353/21803/16416/19141/16952/18707	6
GO:0032755	positive regulation of interleukin-6 production	6/413	109/29008	0.00475205	0.022974	0.0143127	16149/15510/16792/54445/14062/56632	6
GO:1902106	negative regulation of leukocyte differentiation	6/413	109/29008	0.00475205	0.022974	0.0143127	16149/16952/65963/12262/238377/16658	6
GO:0030195	negative regulation of blood coagulation	4/413	48/29008	0.00480805	0.0231322	0.0144113	11816/18792/12527/12306	4
GO:0043029	T cell homeostasis	4/413	48/29008	0.00480805	0.0231322	0.0144113	27060/21803/58801/216892	4
GO:0045740	positive regulation of DNA replication	4/413	48/29008	0.00480805	0.0231322	0.0144113	19353/12540/13010/18148	4
GO:0050856	regulation of T cell receptor signaling pathway	4/413	48/29008	0.00480805	0.0231322	0.0144113	15170/19260/16792/104418	4
GO:0031647	regulation of protein stability	11/413	307/29008	0.00482656	0.0231932	0.0144493	21423/15519/224727/16149/12469/15510/65114/11933/230908/18148/21454	11
GO:0008203	cholesterol metabolic process	7/413	145/29008	0.00485656	0.0232644	0.0144937	11816/11303/11307/66234/12606/16971/244152	7
GO:1903038	negative regulation of leukocyte cell-cell adhesion	7/413	145/29008	0.00485656	0.0232644	0.0144937	21803/15170/16149/16952/11501/19260/16792	7
GO:0032680	regulation of tumor necrosis factor production	8/413	183/29008	0.00487387	0.0232644	0.0144937	11433/15170/83433/15510/19419/19260/26888/56632	8
GO:0042129	regulation of T cell proliferation	8/413	183/29008	0.00487387	0.0232644	0.0144937	21803/15170/22042/12504/16952/19260/16792/21813	8
GO:0140056	organelle localization by membrane tethering	5/413	77/29008	0.00487651	0.0232644	0.0144937	12390/53331/23943/56041/68929	5
GO:1903363	negative regulation of cellular protein catabolic process	5/413	77/29008	0.00487651	0.0232644	0.0144937	224727/18550/65114/12306/59025	5
GO:0031503	protein-containing complex localization	10/413	265/29008	0.00494768	0.0235756	0.0146876	53331/103573/16416/21928/65114/232227/18148/24015/109905/20823	10
GO:0006275	regulation of DNA replication	6/413	110/29008	0.00496735	0.0236127	0.0147107	19353/12540/13010/16332/108686/18148	6
GO:0110020	regulation of actomyosin structure organization	6/413	110/29008	0.00496735	0.0236127	0.0147107	19353/12540/21812/30794/108686/20194	6
GO:0032102	negative regulation of response to external stimulus	13/413	398/29008	0.00497614	0.0236263	0.0147191	11433/22259/11816/74136/18792/17470/83433/21355/23789/12527/65114/12306/14775	13
GO:0010976	positive regulation of neuron projection development	9/413	224/29008	0.00503384	0.0238437	0.0148545	11816/18010/66713/13660/74117/140570/380713/16971/109905	9
GO:0048659	smooth muscle cell proliferation	8/413	184/29008	0.00503393	0.0238437	0.0148545	21803/11816/17395/72508/16416/12575/21813/233571	8
GO:0071333	cellular response to glucose stimulus	7/413	146/29008	0.00504038	0.0238458	0.0148559	19353/11307/22228/16971/238377/52055/14775	7
GO:0060541	respiratory system development	10/413	266/29008	0.00507777	0.0239941	0.0149483	21803/71722/12540/22631/224727/16998/20602/21813/12606/24063	10
GO:0006919	activation of cysteine-type endopeptidase activity involved in apoptotic process	5/413	78/29008	0.00515094	0.0242426	0.0151031	18174/58801/15510/16792/14062	5
GO:0009988	cell-cell recognition	5/413	78/29008	0.00515094	0.0242426	0.0151031	12469/14595/12527/14276/21454	5
GO:0042149	cellular response to glucose starvation	4/413	49/29008	0.0051776	0.0242426	0.0151031	67579/58801/108099/27053	4
GO:0045806	negative regulation of endocytosis	4/413	49/29008	0.0051776	0.0242426	0.0151031	22259/16416/233489/22260	4
GO:1900047	negative regulation of hemostasis	4/413	49/29008	0.0051776	0.0242426	0.0151031	11816/18792/12527/12306	4
GO:0002709	regulation of T cell mediated immunity	6/413	111/29008	0.00518972	0.0242426	0.0151031	53331/21355/15510/12010/14972/14964	6
GO:1903707	negative regulation of hemopoiesis	6/413	111/29008	0.00518972	0.0242426	0.0151031	16149/16952/65963/12262/238377/16658	6
GO:1905477	positive regulation of protein localization to membrane	6/413	111/29008	0.00518972	0.0242426	0.0151031	21803/83433/58801/74117/217124/16971	6
GO:1901654	response to ketone	8/413	185/29008	0.00519798	0.0242426	0.0151031	22259/21803/72508/104111/13684/20750/233571/56632	8
GO:0051091	positive regulation of DNA-binding transcription factor activity	10/413	267/29008	0.00521053	0.0242426	0.0151031	21803/21423/18755/17470/22042/93679/11501/16969/74735/18148	10
GO:0010884	positive regulation of lipid storage	3/413	25/29008	0.00522187	0.0242426	0.0151031	12266/13660/22260	3
GO:0055083	monovalent inorganic anion homeostasis	3/413	25/29008	0.00522187	0.0242426	0.0151031	57138/20499/20750	3
GO:0097062	dendritic spine maintenance	3/413	25/29008	0.00522187	0.0242426	0.0151031	11816/83433/65114	3
GO:1902993	positive regulation of amyloid precursor protein catabolic process	3/413	25/29008	0.00522187	0.0242426	0.0151031	11816/11307/233489	3
GO:1903306	negative regulation of regulated secretory pathway	3/413	25/29008	0.00522187	0.0242426	0.0151031	20375/215449/109905	3
GO:0030198	extracellular matrix organization	11/413	311/29008	0.00530734	0.0246107	0.0153324	12390/21803/21812/17395/16416/16998/18034/13805/14595/12306/229534	11
GO:0007163	establishment or maintenance of cell polarity	9/413	226/29008	0.00532876	0.0246812	0.0153763	27060/19353/12540/66713/15519/74117/13191/24063/215449	9
GO:0017148	negative regulation of translation	8/413	186/29008	0.00536608	0.0247963	0.015448	17454/67579/69635/107508/13684/56403/230908/12193	8
GO:0050796	regulation of insulin secretion	8/413	186/29008	0.00536608	0.0247963	0.015448	27060/19353/11307/22228/59090/16971/230908/238377	8
GO:2000106	regulation of leukocyte apoptotic process	6/413	112/29008	0.00541931	0.0249752	0.0155594	16149/16952/11501/20612/18707/21454	6
GO:0016573	histone acetylation	7/413	148/29008	0.00542365	0.0249752	0.0155594	20375/21803/21423/56397/229534/56632/239510	7
GO:0071331	cellular response to hexose stimulus	7/413	148/29008	0.00542365	0.0249752	0.0155594	19353/11307/22228/16971/238377/52055/14775	7
GO:0043062	extracellular structure organization	11/413	312/29008	0.00543325	0.0249904	0.015569	12390/21803/21812/17395/16416/16998/18034/13805/14595/12306/229534	11
GO:0048738	cardiac muscle tissue development	10/413	269/29008	0.00548419	0.0251956	0.0156968	21803/12540/21812/18810/28185/13805/56376/21813/20182/22138	10
GO:0045229	external encapsulating structure organization	11/413	313/29008	0.00556151	0.025423	0.0158385	12390/21803/21812/17395/16416/16998/18034/13805/14595/12306/229534	11
GO:0071219	cellular response to molecule of bacterial origin	11/413	313/29008	0.00556151	0.025423	0.0158385	22259/20375/21803/11303/66102/18035/17079/83433/12628/19260/12010	11
GO:0002753	cytoplasmic pattern recognition receptor signaling pathway	4/413	50/29008	0.00556569	0.025423	0.0158385	74136/18035/65221/19260	4
GO:0003197	endocardial cushion development	4/413	50/29008	0.00556569	0.025423	0.0158385	21812/13805/21813/18018	4
GO:0050819	negative regulation of coagulation	4/413	50/29008	0.00556569	0.025423	0.0158385	11816/18792/12527/12306	4
GO:0071326	cellular response to monosaccharide stimulus	7/413	149/29008	0.00562327	0.0256566	0.015984	19353/11307/22228/16971/238377/52055/14775	7
GO:0009117	nucleotide metabolic process	14/413	451/29008	0.00564475	0.0257251	0.0160266	21803/66043/228026/11565/104111/13382/83433/66588/108099/11666/16969/18604/56632/18655	14
GO:0032640	tumor necrosis factor production	8/413	188/29008	0.00571471	0.0259843	0.0161881	11433/15170/83433/15510/19419/19260/26888/56632	8
GO:0048754	branching morphogenesis of an epithelial tube	8/413	188/29008	0.00571471	0.0259843	0.0161881	21803/13805/14595/67784/21813/18018/24063/29876	8
GO:0051145	smooth muscle cell differentiation	5/413	80/29008	0.00573227	0.0260046	0.0162008	21803/12266/12628/13805/18018	5
GO:1900076	regulation of cellular response to insulin stimulus	5/413	80/29008	0.00573227	0.0260046	0.0162008	237542/72508/26379/56041/16332	5
GO:0009101	glycoprotein biosynthetic process	10/413	271/29008	0.00576896	0.0261412	0.0162859	241230/217119/16432/22340/64294/14595/67075/93683/58250/20452	10
GO:0001573	ganglioside metabolic process	3/413	26/29008	0.00584137	0.0262005	0.0163228	241230/18010/20452	3
GO:0002093	auditory receptor cell morphogenesis	3/413	26/29008	0.00584137	0.0262005	0.0163228	19353/110253/97031	3
GO:0006925	inflammatory cell apoptotic process	3/413	26/29008	0.00584137	0.0262005	0.0163228	16952/18707/21454	3
GO:0007205	protein kinase C-activating G protein-coupled receptor signaling pathway	3/413	26/29008	0.00584137	0.0262005	0.0163228	16971/104418/14062	3
GO:0035384	thioester biosynthetic process	3/413	26/29008	0.00584137	0.0262005	0.0163228	228026/13382/18604	3
GO:0065005	protein-lipid complex assembly	3/413	26/29008	0.00584137	0.0262005	0.0163228	11816/11303/22260	3
GO:0071549	cellular response to dexamethasone stimulus	3/413	26/29008	0.00584137	0.0262005	0.0163228	21803/72508/13684	3
GO:0071616	acyl-CoA biosynthetic process	3/413	26/29008	0.00584137	0.0262005	0.0163228	228026/13382/18604	3
GO:1903077	negative regulation of protein localization to plasma membrane	3/413	26/29008	0.00584137	0.0262005	0.0163228	21803/12988/233489	3
GO:0032231	regulation of actin filament bundle assembly	6/413	114/29008	0.00590064	0.026377	0.0164328	19353/12540/21812/30794/108686/20194	6
GO:0051209	release of sequestered calcium ion into cytosol	6/413	114/29008	0.00590064	0.026377	0.0164328	12313/21803/15170/16416/14062/233571	6
GO:0051702	biological process involved in interaction with symbiont	6/413	114/29008	0.00590064	0.026377	0.0164328	12390/11816/12978/15510/230908/14775	6
GO:0006401	RNA catabolic process	10/413	272/29008	0.00591561	0.0264142	0.016456	17454/77134/16341/18173/56403/68544/230908/12193/18148/20823	10
GO:1901617	organic hydroxy compound biosynthetic process	9/413	230/29008	0.00595861	0.0265764	0.016557	11816/71780/11307/66190/66234/65114/73822/233571/56632	9
GO:0045010	actin nucleation	4/413	51/29008	0.00597272	0.0265796	0.016559	66713/68166/23789/74117	4
GO:0051293	establishment of spindle localization	4/413	51/29008	0.00597272	0.0265796	0.016559	13424/68166/13191/24063	4
GO:0015698	inorganic anion transport	7/413	151/29008	0.00603897	0.0268444	0.016724	57138/20499/18173/12349/78339/29876/233571	7
GO:0060401	cytosolic calcium ion transport	8/413	190/29008	0.00608033	0.026998	0.0168197	12313/21803/15170/16416/22627/12504/14062/233571	8
GO:0006402	mRNA catabolic process	9/413	231/29008	0.00612469	0.0271372	0.0169064	17454/77134/16341/18173/56403/230908/12193/18148/20823	9
GO:0003014	renal system process	6/413	115/29008	0.00615265	0.0271372	0.0169064	19156/19141/246198/16790/14062/320795	6
GO:0030038	contractile actin filament bundle assembly	6/413	115/29008	0.00615265	0.0271372	0.0169064	19353/12540/21812/30794/108686/20194	6
GO:0035710	CD4-positive, alpha-beta T cell activation	6/413	115/29008	0.00615265	0.0271372	0.0169064	27060/21803/19698/16952/21813/233912	6
GO:0043149	stress fiber assembly	6/413	115/29008	0.00615265	0.0271372	0.0169064	19353/12540/21812/30794/108686/20194	6
GO:0051283	negative regulation of sequestering of calcium ion	6/413	115/29008	0.00615265	0.0271372	0.0169064	12313/21803/15170/16416/14062/233571	6
GO:0001837	epithelial to mesenchymal transition	7/413	152/29008	0.00625522	0.0275285	0.0171502	21803/21812/13805/21813/18018/24063/353310	7
GO:0043488	regulation of mRNA stability	7/413	152/29008	0.00625522	0.0275285	0.0171502	17454/77134/18173/56403/230908/12193/18148	7
GO:0002381	immunoglobulin production involved in immunoglobulin-mediated immune response	5/413	82/29008	0.00635836	0.027859	0.0173561	21803/22042/15510/57914/12010	5
GO:0009142	nucleoside triphosphate biosynthetic process	5/413	82/29008	0.00635836	0.027859	0.0173561	21803/66043/83433/66588/56632	5
GO:0022406	membrane docking	5/413	82/29008	0.00635836	0.027859	0.0173561	12390/53331/23943/56041/68929	5
GO:0072332	intrinsic apoptotic signaling pathway by p53 class mediator	5/413	82/29008	0.00635836	0.027859	0.0173561	12575/224727/58801/16149/18604	5
GO:0006023	aminoglycan biosynthetic process	4/413	52/29008	0.00639909	0.0279418	0.0174077	21803/217119/93683/58250	4
GO:0032715	negative regulation of interleukin-6 production	4/413	52/29008	0.00639909	0.0279418	0.0174077	15170/17470/19260/12988	4
GO:0043550	regulation of lipid kinase activity	4/413	52/29008	0.00639909	0.0279418	0.0174077	19353/21803/12540/104418	4
GO:0038061	NIK/NF-kappaB signaling	6/413	116/29008	0.00641241	0.0279418	0.0174077	20375/19698/83433/18034/19260/16792	6
GO:1904659	glucose transmembrane transport	6/413	116/29008	0.00641241	0.0279418	0.0174077	237542/72508/12266/16592/26457/109905	6
GO:0050731	positive regulation of peptidyl-tyrosine phosphorylation	8/413	192/29008	0.00646346	0.0281334	0.017527	12390/21803/16416/12504/83433/16149/12978/22340	8
GO:0006633	fatty acid biosynthetic process	7/413	153/29008	0.00647718	0.0281623	0.017545	22259/16149/16952/16592/108099/11666/22260	7
GO:0001780	neutrophil homeostasis	3/413	27/29008	0.00650301	0.0282128	0.0175765	16952/12628/18707	3
GO:0060143	positive regulation of syncytium formation by plasma membrane fusion	3/413	27/29008	0.00650301	0.0282128	0.0175765	83433/13660/12334	3
GO:0006753	nucleoside phosphate metabolic process	14/413	460/29008	0.00667113	0.0288549	0.0179765	21803/66043/228026/11565/104111/13382/83433/66588/108099/11666/16969/18604/56632/18655	14
GO:0008645	hexose transmembrane transport	6/413	117/29008	0.00668005	0.0288549	0.0179765	237542/72508/12266/16592/26457/109905	6
GO:0045446	endothelial cell differentiation	6/413	117/29008	0.00668005	0.0288549	0.0179765	21812/22330/29876/215449/14775/109905	6
GO:0051282	regulation of sequestering of calcium ion	6/413	117/29008	0.00668005	0.0288549	0.0179765	12313/21803/15170/16416/14062/233571	6
GO:0042147	retrograde transport, endosome to Golgi	5/413	83/29008	0.00668873	0.028861	0.0179803	70834/65114/13191/106039/231717	5
GO:0016125	sterol metabolic process	7/413	154/29008	0.00670496	0.0288997	0.0180044	11816/11303/11307/66234/12606/16971/244152	7
GO:0002791	regulation of peptide secretion	9/413	235/29008	0.00682492	0.0293154	0.0182634	27060/19353/11307/16149/22228/59090/16971/230908/238377	9
GO:0018108	peptidyl-tyrosine phosphorylation	11/413	322/29008	0.00682644	0.0293154	0.0182634	12390/21803/15170/16416/12504/83433/16149/12978/22340/19260/74012	11
GO:0038066	p38MAPK cascade	4/413	53/29008	0.00684516	0.0293154	0.0182634	20375/50932/83433/19260	4
GO:0044091	membrane biogenesis	4/413	53/29008	0.00684516	0.0293154	0.0182634	12390/19156/233489/20194	4
GO:0060760	positive regulation of response to cytokine stimulus	4/413	53/29008	0.00684516	0.0293154	0.0182634	83433/16149/16792/53323	4
GO:0044270	cellular nitrogen compound catabolic process	13/413	414/29008	0.00684568	0.0293154	0.0182634	17454/77134/16341/18173/140483/11666/56403/233016/68544/230908/12193/18148/20823	13
GO:0046700	heterocycle catabolic process	13/413	415/29008	0.00697884	0.0298535	0.0185987	17454/77134/16341/18173/140483/11666/56403/233016/68544/230908/12193/18148/20823	13
GO:0031348	negative regulation of defense response	9/413	236/29008	0.0070092	0.0299153	0.0186372	11433/22259/11816/74136/17470/83433/21355/65114/14775	9
GO:0030433	ubiquitin-dependent ERAD pathway	5/413	84/29008	0.00703093	0.0299153	0.0186372	224727/192193/66967/59025/224109	5
GO:0050766	positive regulation of phagocytosis	5/413	84/29008	0.00703093	0.0299153	0.0186372	83433/12266/18173/16971/109905	5
GO:0060998	regulation of dendritic spine development	5/413	84/29008	0.00703093	0.0299153	0.0186372	19353/11816/66713/74117/50772	5
GO:0061178	regulation of insulin secretion involved in cellular response to glucose stimulus	5/413	84/29008	0.00703093	0.0299153	0.0186372	19353/11307/22228/16971/238377	5
GO:0051650	establishment of vesicle localization	7/413	156/29008	0.0071783	0.030406	0.0189428	27060/13424/55946/16401/19419/13191/233489	7
GO:0046777	protein autophosphorylation	9/413	237/29008	0.00719727	0.030406	0.0189428	26403/21812/50932/69635/12978/13805/12988/74772/74012	9
GO:0071241	cellular response to inorganic substance	9/413	237/29008	0.00719727	0.030406	0.0189428	17395/19141/22042/12606/74772/29876/16477/12010/16478	9
GO:0003272	endocardial cushion formation	3/413	28/29008	0.00720746	0.030406	0.0189428	21812/13805/21813	3
GO:0034505	tooth mineralization	3/413	28/29008	0.00720746	0.030406	0.0189428	27060/21803/80752	3
GO:0097186	amelogenesis	3/413	28/29008	0.00720746	0.030406	0.0189428	27060/21803/80752	3
GO:1903902	positive regulation of viral life cycle	3/413	28/29008	0.00720746	0.030406	0.0189428	12390/12504/16149	3
GO:1904376	negative regulation of protein localization to cell periphery	3/413	28/29008	0.00720746	0.030406	0.0189428	21803/12988/233489	3
GO:0015749	monosaccharide transmembrane transport	6/413	119/29008	0.00723948	0.0304119	0.0189465	237542/72508/12266/16592/26457/109905	6
GO:0018107	peptidyl-threonine phosphorylation	6/413	119/29008	0.00723948	0.0304119	0.0189465	21803/21812/108099/53323/21813/320795	6
GO:0021782	glial cell development	6/413	119/29008	0.00723948	0.0304119	0.0189465	21803/18810/83433/12978/16971/224109	6
GO:0051208	sequestering of calcium ion	6/413	119/29008	0.00723948	0.0304119	0.0189465	12313/21803/15170/16416/14062/233571	6
GO:0009410	response to xenobiotic stimulus	11/413	325/29008	0.00729469	0.0304881	0.018994	17395/57138/21423/22631/22042/16952/21813/113868/215449/14775/109905	11
GO:0018212	peptidyl-tyrosine modification	11/413	325/29008	0.00729469	0.0304881	0.018994	12390/21803/15170/16416/12504/83433/16149/12978/22340/19260/74012	11
GO:0002714	positive regulation of B cell mediated immunity	4/413	54/29008	0.00731132	0.0304881	0.018994	21803/22042/83433/12266	4
GO:0002891	positive regulation of immunoglobulin mediated immune response	4/413	54/29008	0.00731132	0.0304881	0.018994	21803/22042/83433/12266	4
GO:0006692	prostanoid metabolic process	4/413	54/29008	0.00731132	0.0304881	0.018994	105349/16149/16952/16592	4
GO:0006693	prostaglandin metabolic process	4/413	54/29008	0.00731132	0.0304881	0.018994	105349/16149/16952/16592	4
GO:0048255	mRNA stabilization	4/413	54/29008	0.00731132	0.0304881	0.018994	77134/18173/56403/230908	4
GO:0051403	stress-activated MAPK cascade	9/413	238/29008	0.00738917	0.0307805	0.0191761	20375/26403/12540/50932/70834/83433/19419/19260/52521	9
GO:0071322	cellular response to carbohydrate stimulus	7/413	157/29008	0.00742404	0.0308288	0.0192062	19353/11307/22228/16971/238377/52055/14775	7
GO:0097530	granulocyte migration	7/413	157/29008	0.00742404	0.0308288	0.0192062	19353/16149/12978/16952/11501/20750/277360	7
GO:1902652	secondary alcohol metabolic process	7/413	157/29008	0.00742404	0.0308288	0.0192062	11816/11303/11307/66234/12606/16971/244152	7
GO:0006109	regulation of carbohydrate metabolic process	8/413	197/29008	0.00750126	0.0311169	0.0193857	21803/228026/58801/108099/16969/59090/18604/233571	8
GO:0006090	pyruvate metabolic process	6/413	120/29008	0.00753154	0.0311774	0.0194235	228026/13382/108099/16969/18604/18655	6
GO:0034219	carbohydrate transmembrane transport	6/413	120/29008	0.00753154	0.0311774	0.0194235	237542/72508/12266/16592/26457/109905	6
GO:0016051	carbohydrate biosynthetic process	8/413	198/29008	0.00772305	0.0319038	0.0198759	21803/241230/71780/14595/58250/18604/233571/18655	8
GO:0032872	regulation of stress-activated MAPK cascade	8/413	198/29008	0.00772305	0.0319038	0.0198759	20375/26403/12540/50932/83433/19419/19260/52521	8
GO:0031638	zymogen activation	5/413	86/29008	0.00775167	0.0319555	0.0199082	11801/19141/18792/18550/18655	5
GO:0060113	inner ear receptor cell differentiation	5/413	86/29008	0.00775167	0.0319555	0.0199082	27419/19353/110253/97031/244152	5
GO:0001662	behavioral fear response	4/413	55/29008	0.00779794	0.0320797	0.0199856	11816/72508/68166/13684	4
GO:0048701	embryonic cranial skeleton morphogenesis	4/413	55/29008	0.00779794	0.0320797	0.0199856	21812/21813/58250/30791	4
GO:0002313	mature B cell differentiation involved in immune response	3/413	29/29008	0.00795538	0.0325924	0.020305	20375/16848/75974	3
GO:0006120	mitochondrial electron transport, NADH to ubiquinone	3/413	29/29008	0.00795538	0.0325924	0.020305	13382/66383/17995	3
GO:0033081	regulation of T cell differentiation in thymus	3/413	29/29008	0.00795538	0.0325924	0.020305	11501/19419/56436	3
GO:0071548	response to dexamethasone	3/413	29/29008	0.00795538	0.0325924	0.020305	21803/72508/13684	3
GO:0003205	cardiac chamber development	8/413	200/29008	0.0081814	0.0334839	0.0208604	21803/21812/13805/67784/21813/18018/16971/74868	8
GO:0051924	regulation of calcium ion transport	10/413	286/29008	0.0082897	0.0338865	0.0211112	12313/21803/15170/16416/22627/12504/19260/14062/233571/56632	10
GO:0002209	behavioral defense response	4/413	56/29008	0.00830535	0.0338865	0.0211112	11816/72508/68166/13684	4
GO:0032355	response to estradiol	4/413	56/29008	0.00830535	0.0338865	0.0211112	21803/16952/14284/353310	4
GO:0043543	protein acylation	9/413	243/29008	0.00840799	0.034241	0.021332	20375/21803/21423/13382/224727/56397/229534/56632/239510	9
GO:0006473	protein acetylation	8/413	201/29008	0.00841807	0.034241	0.021332	20375/21803/21423/224727/56397/229534/56632/239510	8
GO:0070302	regulation of stress-activated protein kinase signaling cascade	8/413	201/29008	0.00841807	0.034241	0.021332	20375/26403/12540/50932/83433/19419/19260/52521	8
GO:0060419	heart growth	6/413	123/29008	0.00845867	0.0343709	0.021413	21812/28185/56376/21813/20182/22138	6
GO:0061013	regulation of mRNA catabolic process	7/413	161/29008	0.00846961	0.0343802	0.0214188	17454/77134/18173/56403/230908/12193/18148	7
GO:0032868	response to insulin	9/413	244/29008	0.00862395	0.034971	0.0217868	12390/237542/72508/26379/107508/56041/26457/16332/18604	9
GO:0008544	epidermis development	11/413	333/29008	0.00866647	0.0351076	0.0218719	19353/19156/18755/18810/16952/14284/110253/73822/29876/71529/97031	11
GO:0046942	carboxylic acid transport	10/413	288/29008	0.00868127	0.035113	0.0218753	19156/13723/67760/16952/18173/16181/26457/14276/73822/215113	10
GO:0001516	prostaglandin biosynthetic process	3/413	30/29008	0.00874732	0.035113	0.0218753	16149/16952/16592	3
GO:0010800	positive regulation of peptidyl-threonine phosphorylation	3/413	30/29008	0.00874732	0.035113	0.0218753	21803/108099/53323	3
GO:0030149	sphingolipid catabolic process	3/413	30/29008	0.00874732	0.035113	0.0218753	19156/18010/66190	3
GO:0043552	positive regulation of phosphatidylinositol 3-kinase activity	3/413	30/29008	0.00874732	0.035113	0.0218753	19353/21803/12540	3
GO:0046457	prostanoid biosynthetic process	3/413	30/29008	0.00874732	0.035113	0.0218753	16149/16952/16592	3
GO:0046597	negative regulation of viral entry into host cell	3/413	30/29008	0.00874732	0.035113	0.0218753	16149/93679/80876	3
GO:0061082	myeloid leukocyte cytokine production	3/413	30/29008	0.00874732	0.035113	0.0218753	21803/16149/16792	3
GO:0097345	mitochondrial outer membrane permeabilization	3/413	30/29008	0.00874732	0.035113	0.0218753	12177/58801/103172	3
GO:1990138	neuron projection extension	8/413	203/29008	0.00890677	0.035717	0.0222516	11816/15519/22330/12978/74117/16401/233489/16971	8
GO:0015914	phospholipid transport	5/413	89/29008	0.00892668	0.0357247	0.0222564	11816/11303/237542/11307/18739	5
GO:0032024	positive regulation of insulin secretion	5/413	89/29008	0.00892668	0.0357247	0.0222564	19353/11307/16971/230908/238377	5
GO:0048732	gland development	14/413	477/29008	0.00901362	0.0360363	0.0224505	21803/19156/21812/18792/16952/14595/67784/21813/12606/56436/233912/14775/16658/353310	14
GO:0045931	positive regulation of mitotic cell cycle	6/413	125/29008	0.00912052	0.0364271	0.022694	21803/72508/19141/16952/13684/27053	6
GO:0045787	positive regulation of cell cycle	11/413	336/29008	0.00922948	0.0368069	0.0229306	21803/12540/13424/21423/72508/19141/16952/13684/16848/27053/18148	11
GO:0001654	eye development	13/413	430/29008	0.00923415	0.0368069	0.0229306	27060/27419/21803/21812/210992/12266/12628/21813/17342/24063/29876/18081/244152	13
GO:0044262	cellular carbohydrate metabolic process	10/413	291/29008	0.00929505	0.0370126	0.0230587	228026/71780/58801/14387/14595/108099/59090/18604/12091/233571	10
GO:0010827	regulation of glucose transmembrane transport	5/413	90/29008	0.00934421	0.0371711	0.0231575	237542/72508/12266/16592/109905	5
GO:0006754	ATP biosynthetic process	4/413	58/29008	0.00938396	0.0371803	0.0231632	21803/66043/83433/56632	4
GO:0033619	membrane protein proteolysis	4/413	58/29008	0.00938396	0.0371803	0.0231632	21803/11816/11501/230598	4
GO:0045058	T cell selection	4/413	58/29008	0.00938396	0.0371803	0.0231632	21803/50932/12504/16149	4
GO:1904591	positive regulation of protein import	4/413	58/29008	0.00938396	0.0371803	0.0231632	21803/28185/19260/230908	4
GO:0071216	cellular response to biotic stimulus	11/413	337/29008	0.00942329	0.037299	0.0232371	22259/20375/21803/11303/66102/18035/17079/83433/12628/19260/12010	11
GO:0048259	regulation of receptor-mediated endocytosis	6/413	126/29008	0.00946495	0.0374266	0.0233166	16416/12266/12306/232227/233489/12010	6
GO:0048608	reproductive structure development	14/413	480/29008	0.00948722	0.0374773	0.0233483	19353/19156/15170/21812/12266/16952/16401/16848/12606/56436/20182/13875/16477/20719	14
GO:0031098	stress-activated protein kinase signaling cascade	9/413	248/29008	0.00953017	0.0376096	0.0234307	20375/26403/12540/50932/70834/83433/19419/19260/52521	9
GO:0007097	nuclear migration	3/413	31/29008	0.00958383	0.0377464	0.0235159	12540/13424/13191	3
GO:0060317	cardiac epithelial to mesenchymal transition	3/413	31/29008	0.00958383	0.0377464	0.0235159	21812/13805/21813	3
GO:0050777	negative regulation of immune response	8/413	206/29008	0.00967916	0.0380841	0.0237263	20375/21803/15170/74136/83433/21355/16952/14775	8
GO:0150063	visual system development	13/413	433/29008	0.009747	0.0383131	0.023869	27060/27419/21803/21812/210992/12266/12628/21813/17342/24063/29876/18081/244152	13
GO:1903578	regulation of ATP metabolic process	5/413	91/29008	0.00977499	0.0383852	0.0239138	83433/108099/11666/16969/56632	5
GO:0018210	peptidyl-threonine modification	6/413	127/29008	0.00981857	0.0384423	0.0239495	21803/21812/108099/53323/21813/320795	6
GO:0051101	regulation of DNA binding	6/413	127/29008	0.00981857	0.0384423	0.0239495	12313/21803/17395/15525/16969/14958	6
GO:0071621	granulocyte chemotaxis	6/413	127/29008	0.00981857	0.0384423	0.0239495	19353/16149/12978/16952/20750/277360	6
GO:0001678	cellular glucose homeostasis	7/413	166/29008	0.00992409	0.0387791	0.0241593	19353/11307/22228/16971/238377/52055/14775	7
GO:0043487	regulation of RNA stability	7/413	166/29008	0.00992409	0.0387791	0.0241593	17454/77134/18173/56403/230908/12193/18148	7
GO:0043388	positive regulation of DNA binding	4/413	59/29008	0.00995581	0.0388267	0.0241889	12313/21803/17395/14958	4
GO:0046902	regulation of mitochondrial membrane permeability	4/413	59/29008	0.00995581	0.0388267	0.0241889	12177/58801/103172/72287	4
GO:0018105	peptidyl-serine phosphorylation	11/413	340/29008	0.0100236	0.0390528	0.0243298	21803/228026/21812/72508/18755/15519/22042/546071/21813/18604/320795	11
GO:0061458	reproductive system development	14/413	484/29008	0.0101489	0.0395023	0.0246098	19353/19156/15170/21812/12266/16952/16401/16848/12606/56436/20182/13875/16477/20719	14
GO:2000045	regulation of G1/S transition of mitotic cell cycle	6/413	128/29008	0.0101815	0.0395902	0.0246646	15170/21423/12575/16952/104418/19054	6
GO:0030148	sphingolipid biosynthetic process	5/413	92/29008	0.0102192	0.0396981	0.0247318	241230/66190/20452/104725/56632	5
GO:0009266	response to temperature stimulus	7/413	167/29008	0.0102355	0.0397227	0.0247471	13864/57138/15525/22627/15519/26457/22228	7
GO:0048880	sensory system development	13/413	437/29008	0.0104651	0.0403781	0.0251554	27060/27419/21803/21812/210992/12266/12628/21813/17342/24063/29876/18081/244152	13
GO:0039694	viral RNA genome replication	3/413	32/29008	0.0104654	0.0403781	0.0251554	12540/216238/23983	3
GO:0048535	lymph node development	3/413	32/29008	0.0104654	0.0403781	0.0251554	21803/18034/216892	3
GO:0051150	regulation of smooth muscle cell differentiation	3/413	32/29008	0.0104654	0.0403781	0.0251554	21803/13805/18018	3
GO:0060390	regulation of SMAD protein signal transduction	3/413	32/29008	0.0104654	0.0403781	0.0251554	21803/21812/16971	3
GO:1905898	positive regulation of response to endoplasmic reticulum stress	3/413	32/29008	0.0104654	0.0403781	0.0251554	216157/224727/67878	3
GO:0042596	fear response	4/413	60/29008	0.0105498	0.0404454	0.0251973	11816/72508/68166/13684	4
GO:0055078	sodium ion homeostasis	4/413	60/29008	0.0105498	0.0404454	0.0251973	20750/11933/246198/16790	4
GO:0046632	alpha-beta T cell differentiation	6/413	129/29008	0.0105538	0.0404454	0.0251973	21803/19698/19156/16952/21813/233912	6
GO:1901216	positive regulation of neuron death	6/413	129/29008	0.0105538	0.0404454	0.0251973	11816/26403/12540/58801/12334/233489	6
GO:0051250	negative regulation of lymphocyte activation	7/413	168/29008	0.0105541	0.0404454	0.0251973	21803/15170/16149/16952/19260/16792/320795	7
GO:0060402	calcium ion transport into cytosol	7/413	168/29008	0.0105541	0.0404454	0.0251973	12313/21803/15170/16416/12504/14062/233571	7
GO:2001236	regulation of extrinsic apoptotic signaling pathway	7/413	168/29008	0.0105541	0.0404454	0.0251973	21812/72508/69635/58801/64294/20612/14775	7
GO:0035304	regulation of protein dephosphorylation	5/413	93/29008	0.0106771	0.0407205	0.0253687	12313/21803/54401/22627/217124	5
GO:0042490	mechanoreceptor differentiation	5/413	93/29008	0.0106771	0.0407205	0.0253687	27419/19353/110253/97031/244152	5
GO:0061640	cytoskeleton-dependent cytokinesis	5/413	93/29008	0.0106771	0.0407205	0.0253687	235072/66713/18810/68166/74117	5
GO:0099072	regulation of postsynaptic membrane neurotransmitter receptor levels	5/413	93/29008	0.0106771	0.0407205	0.0253687	16416/22627/65114/232227/109905	5
GO:1903312	negative regulation of mRNA metabolic process	5/413	93/29008	0.0106771	0.0407205	0.0253687	77134/18173/56403/230908/18148	5
GO:0034764	positive regulation of transmembrane transport	9/413	253/29008	0.010762	0.0410049	0.0255459	12313/237542/83433/12266/12349/11933/14062/233571/109905	9
GO:0031032	actomyosin structure organization	8/413	210/29008	0.0107852	0.0410539	0.0255764	19353/12540/21812/30794/18810/108686/20194/22138	8
GO:0050769	positive regulation of neurogenesis	10/413	298/29008	0.0108561	0.0412843	0.02572	21803/11816/66713/18755/74117/67784/140570/233489/16971/53605	10
GO:0021700	developmental maturation	11/413	344/29008	0.0108694	0.0412952	0.0257268	19353/21803/13382/22631/12266/80752/70495/12606/16969/380713/233489	11
GO:0003279	cardiac septum development	6/413	130/29008	0.0109357	0.0414681	0.0258345	21812/13805/67784/21813/18018/16971	6
GO:0051592	response to calcium ion	6/413	130/29008	0.0109357	0.0414681	0.0258345	12313/19141/29876/22138/16477/16478	6
GO:0002532	production of molecular mediator involved in inflammatory response	5/413	94/29008	0.0111488	0.042101	0.0262288	18807/22631/83433/11666/229534	5
GO:0046173	polyol biosynthetic process	4/413	61/29008	0.0111662	0.042101	0.0262288	71780/66190/233571/56632	4
GO:0051851	modulation by host of symbiont process	4/413	61/29008	0.0111662	0.042101	0.0262288	12390/11816/12978/230908	4
GO:0140115	export across plasma membrane	4/413	61/29008	0.0111662	0.042101	0.0262288	11303/22627/26457/11933	4
GO:1902373	negative regulation of mRNA catabolic process	4/413	61/29008	0.0111662	0.042101	0.0262288	77134/18173/56403/230908	4
GO:1903409	reactive oxygen species biosynthetic process	4/413	61/29008	0.0111662	0.042101	0.0262288	13058/15510/11666/56632	4
GO:0006874	cellular calcium ion homeostasis	14/413	490/29008	0.0112088	0.042196	0.026288	12390/12313/27060/21803/11816/15170/16416/22627/12504/20750/74772/16971/14062/233571	14
GO:0007254	JNK cascade	7/413	170/29008	0.0112126	0.042196	0.026288	26403/12540/50932/70834/19419/19260/52521	7
GO:0032874	positive regulation of stress-activated MAPK cascade	6/413	131/29008	0.0113273	0.0424305	0.0264341	20375/26403/12540/50932/19419/52521	6
GO:0050868	negative regulation of T cell activation	6/413	131/29008	0.0113273	0.0424305	0.0264341	21803/15170/16149/16952/19260/16792	6
GO:0002230	positive regulation of defense response to virus by host	3/413	33/29008	0.0113924	0.0424305	0.0264341	15519/28185/19260	3
GO:0030224	monocyte differentiation	3/413	33/29008	0.0113924	0.0424305	0.0264341	12504/16149/238377	3
GO:0033032	regulation of myeloid cell apoptotic process	3/413	33/29008	0.0113924	0.0424305	0.0264341	16952/18707/21454	3
GO:0044788	modulation by host of viral process	3/413	33/29008	0.0113924	0.0424305	0.0264341	12390/11816/12978	3
GO:0055094	response to lipoprotein particle	3/413	33/29008	0.0113924	0.0424305	0.0264341	11816/83433/12527	3
GO:0060117	auditory receptor cell development	3/413	33/29008	0.0113924	0.0424305	0.0264341	19353/110253/97031	3
GO:0150117	positive regulation of cell-substrate junction organization	3/413	33/29008	0.0113924	0.0424305	0.0264341	19353/232227/20194	3
GO:1902110	positive regulation of mitochondrial membrane permeability involved in apoptotic process	3/413	33/29008	0.0113924	0.0424305	0.0264341	12177/58801/103172	3
GO:1903901	negative regulation of viral life cycle	3/413	33/29008	0.0113924	0.0424305	0.0264341	16149/93679/80876	3
GO:0050680	negative regulation of epithelial cell proliferation	7/413	171/29008	0.0115528	0.0429202	0.0267392	12390/21803/11816/21812/13805/18148/12010	7
GO:0016485	protein processing	9/413	256/29008	0.0115563	0.0429202	0.0267392	11801/19141/18792/66286/12334/18550/70495/65114/18655	9
GO:0019318	hexose metabolic process	9/413	256/29008	0.0115563	0.0429202	0.0267392	228026/58801/16592/14595/16332/59090/18604/12091/18655	9
GO:1903078	positive regulation of protein localization to plasma membrane	4/413	62/29008	0.0118053	0.0438042	0.0272899	83433/74117/217124/16971	4
GO:0048469	cell maturation	8/413	214/29008	0.011982	0.0444185	0.0276726	19353/21803/13382/12266/80752/12606/16969/380713	8
GO:0001570	vasculogenesis	5/413	96/29008	0.0121344	0.0447536	0.0278814	21803/13805/21813/16477/109905	5
GO:0003158	endothelium development	6/413	133/29008	0.01214	0.0447536	0.0278814	21812/22330/29876/215449/14775/109905	6
GO:0010212	response to ionizing radiation	6/413	133/29008	0.01214	0.0447536	0.0278814	21803/12575/58801/16952/14775/21353	6
GO:0010508	positive regulation of autophagy	6/413	133/29008	0.01214	0.0447536	0.0278814	69635/12177/93679/74735/435626/72287	6
GO:0033559	unsaturated fatty acid metabolic process	6/413	133/29008	0.01214	0.0447536	0.0278814	105349/16149/16952/16592/11666/14775	6
GO:0070304	positive regulation of stress-activated protein kinase signaling cascade	6/413	133/29008	0.01214	0.0447536	0.0278814	20375/26403/12540/50932/19419/52521	6
GO:0002476	antigen processing and presentation of endogenous peptide antigen via MHC class Ib	3/413	34/29008	0.0123653	0.0452065	0.0281635	21355/14972/14964	3
GO:0002484	antigen processing and presentation of endogenous peptide antigen via MHC class I via ER pathway	3/413	34/29008	0.0123653	0.0452065	0.0281635	21355/14972/14964	3
GO:0035308	negative regulation of protein dephosphorylation	3/413	34/29008	0.0123653	0.0452065	0.0281635	54401/22627/217124	3
GO:0043516	regulation of DNA damage response, signal transduction by p53 class mediator	3/413	34/29008	0.0123653	0.0452065	0.0281635	58801/16149/18148	3
GO:0046466	membrane lipid catabolic process	3/413	34/29008	0.0123653	0.0452065	0.0281635	19156/18010/66190	3
GO:0055075	potassium ion homeostasis	3/413	34/29008	0.0123653	0.0452065	0.0281635	57138/20499/11933	3
GO:0060142	regulation of syncytium formation by plasma membrane fusion	3/413	34/29008	0.0123653	0.0452065	0.0281635	83433/13660/12334	3
GO:1905476	negative regulation of protein localization to membrane	3/413	34/29008	0.0123653	0.0452065	0.0281635	21803/12988/233489	3
GO:2000406	positive regulation of T cell migration	3/413	34/29008	0.0123653	0.0452065	0.0281635	16416/11501/16401	3
GO:0030865	cortical cytoskeleton organization	4/413	63/29008	0.0124675	0.0453715	0.0282663	235072/19353/18810/57778	4
GO:0032655	regulation of interleukin-12 production	4/413	63/29008	0.0124675	0.0453715	0.0282663	11433/15510/16792/54445	4
GO:0043966	histone H3 acetylation	4/413	63/29008	0.0124675	0.0453715	0.0282663	20375/21423/229534/56632	4
GO:0060393	regulation of pathway-restricted SMAD protein phosphorylation	4/413	63/29008	0.0124675	0.0453715	0.0282663	21803/21812/13805/16971	4
GO:2000401	regulation of lymphocyte migration	4/413	63/29008	0.0124675	0.0453715	0.0282663	16416/17470/11501/16401	4
GO:0010594	regulation of endothelial cell migration	7/413	174/29008	0.0126183	0.0457794	0.0285204	19353/21803/11816/16416/19141/16952/18707	7
GO:0071356	cellular response to tumor necrosis factor	7/413	174/29008	0.0126183	0.0457794	0.0285204	18035/74117/16792/53323/12606/12193/21353	7
GO:0002028	regulation of sodium ion transport	5/413	97/29008	0.0126487	0.0457794	0.0285204	21803/18301/22629/11933/246198	5
GO:0002718	regulation of cytokine production involved in immune response	5/413	97/29008	0.0126487	0.0457794	0.0285204	21803/16149/16792/56632/12010	5
GO:0046330	positive regulation of JNK cascade	5/413	97/29008	0.0126487	0.0457794	0.0285204	26403/12540/50932/19419/52521	5
GO:0090559	regulation of membrane permeability	5/413	97/29008	0.0126487	0.0457794	0.0285204	12177/58801/16792/103172/72287	5
GO:0006606	protein import into nucleus	7/413	175/29008	0.0129887	0.0469397	0.0292433	21803/18035/16648/12575/19260/230908/233726	7
GO:0032609	interferon-gamma production	6/413	135/29008	0.0129929	0.0469397	0.0292433	27060/15510/18173/19419/19260/16792	6
GO:0001954	positive regulation of cell-matrix adhesion	4/413	64/29008	0.0131529	0.0473456	0.0294961	19353/16416/18081/20194	4
GO:0043489	RNA stabilization	4/413	64/29008	0.0131529	0.0473456	0.0294961	77134/18173/56403/230908	4
GO:0051893	regulation of focal adhesion assembly	4/413	64/29008	0.0131529	0.0473456	0.0294961	19353/22330/16971/20194	4
GO:0090109	regulation of cell-substrate junction assembly	4/413	64/29008	0.0131529	0.0473456	0.0294961	19353/22330/16971/20194	4
GO:0030838	positive regulation of actin filament polymerization	5/413	98/29008	0.0131775	0.0473913	0.0295246	19353/66713/68166/23789/74117	5
GO:0050890	cognition	11/413	354/29008	0.0132229	0.0475117	0.0295996	11816/71722/57138/104111/19141/18174/83433/16181/67075/233489/12010	11
GO:2001233	regulation of apoptotic signaling pathway	12/413	402/29008	0.0132648	0.0476179	0.0296658	21812/17395/72508/69635/83433/58801/16149/64294/20612/17188/14775/72287	12
GO:0050767	regulation of neurogenesis	13/413	451/29008	0.0133079	0.0476179	0.0296658	21803/11816/22629/66713/18755/83433/74117/67784/140570/233489/16971/53605/12010	13
GO:0006084	acetyl-CoA metabolic process	3/413	35/29008	0.0133843	0.0476179	0.0296658	228026/13382/18604	3
GO:0006884	cell volume homeostasis	3/413	35/29008	0.0133843	0.0476179	0.0296658	57138/20499/18148	3
GO:0015695	organic cation transport	3/413	35/29008	0.0133843	0.0476179	0.0296658	74136/67760/100434	3
GO:0048147	negative regulation of fibroblast proliferation	3/413	35/29008	0.0133843	0.0476179	0.0296658	17395/58801/14319	3
GO:0050999	regulation of nitric-oxide synthase activity	3/413	35/29008	0.0133843	0.0476179	0.0296658	12313/11816/13805	3
GO:0090140	regulation of mitochondrial fission	3/413	35/29008	0.0133843	0.0476179	0.0296658	68166/65114/70435	3
GO:1902686	mitochondrial outer membrane permeabilization involved in programmed cell death	3/413	35/29008	0.0133843	0.0476179	0.0296658	12177/58801/103172	3
GO:1990089	response to nerve growth factor	3/413	35/29008	0.0133843	0.0476179	0.0296658	13660/27008/109905	3
GO:1990090	cellular response to nerve growth factor stimulus	3/413	35/29008	0.0133843	0.0476179	0.0296658	13660/27008/109905	3
GO:0001938	positive regulation of endothelial cell proliferation	5/413	99/29008	0.013721	0.0487723	0.030385	12390/16416/22340/16401/18707	5
GO:0002720	positive regulation of cytokine production involved in immune response	4/413	65/29008	0.0138618	0.0491409	0.0306146	16149/16792/56632/12010	4
GO:0032615	interleukin-12 production	4/413	65/29008	0.0138618	0.0491409	0.0306146	11433/15510/16792/54445	4
GO:1905710	positive regulation of membrane permeability	4/413	65/29008	0.0138618	0.0491409	0.0306146	12177/58801/16792/103172	4
GO:0001649	osteoblast differentiation	8/413	220/29008	0.0139567	0.049433	0.0307966	27060/26379/80752/20750/18018/12606/16477/16478	8
